# Supplementary material for: A 15-Gene-Based Risk Signature for Predicting Overall Survival in SCLC Patients Who Have Undergone Surgical Resection
Source: Cancers (Basel). 2023 Oct 30;15(21):5219. doi: 10.3390/cancers15215219 (PMC10649828; doi:10.3390/cancers15215219)
Supplement: Supplementary file 1 [file cancers-15-05219-s001.zip]

Archive with 1 entries (1 files):
- cancers-2663756-supplementary.xlsx
