# Supplementary material for: A 15-Gene-Based Risk Signature for Predicting Overall Survival in SCLC Patients Who Have Undergone Surgical Resection
Source: Cancers (Basel). 2023 Oct 30;15(21):5219. doi: 10.3390/cancers15215219 (PMC10649828; doi:10.3390/cancers15215219)
Supplement: Supplementary file 1 [file cancers-15-05219-s001.zip › cancers-2663756-supplementary.xlsx]

## Sheet: A.
Column #	Column ID	Entrez Gene	Gene Symbol	Gene Title	RefSeq Transcript ID	p-value(Attribute)	p-value(TUMOR vs. CONTROL)	Ratio(TUMOR vs. CONTROL)	Fold-Change(TUMOR vs. CONTROL)	Fold-Change(TUMOR vs. CONTROL) (Description)
15954	206502_s_at	3642	INSM1	insulinoma-associated 1	NM_002196	2.22999e-16	2.22999e-16	71.8814	71.8814	TUMOR up vs CONTROL
23328	214023_x_at	347733	TUBB2B	tubulin, beta 2B class IIb	NM_178012 /// XM_011514571	4.31413e-29	4.31413e-29	68.6938	68.6938	TUMOR up vs CONTROL
51856	242601_at	253012	HEPACAM2	HEPACAM family member 2	NM_001039372 /// NM_001288804 /// NM_001288810 /// NM_198151 /// XM_011516000 /// XM_01	8.86046e-23	8.86046e-23	46.534	46.534	TUMOR up vs CONTROL
19400	209988_s_at	429	ASCL1	achaete-scute family bHLH transcription factor 1	NM_004316	7.86588e-09	7.86588e-09	38.6774	38.6774	TUMOR up vs CONTROL
15587	206135_at	9705	ST18	suppression of tumorigenicity 18, zinc finger	NM_014682 /// XM_006716487 /// XM_011517629 /// XM_011517630 /// XM_011517631 /// XM_01	2.29424e-17	2.29424e-17	31.9195	31.9195	TUMOR up vs CONTROL
32664	223381_at	83540	NUF2	NUF2, NDC80 kinetochore complex component	NM_031423 /// NM_145697 /// XM_011510036	7.2657e-41	7.2657e-41	31.2051	31.2051	TUMOR up vs CONTROL
19399	209987_s_at	429	ASCL1	achaete-scute family bHLH transcription factor 1	NM_004316	4.39274e-09	4.39274e-09	30.4182	30.4182	TUMOR up vs CONTROL
15556	206104_at	3670	ISL1	ISL LIM homeobox 1	NM_002202 /// XM_011543380	1.22897e-11	1.22897e-11	28.6401	28.6401	TUMOR up vs CONTROL
10746	201292_at	7153	TOP2A	topoisomerase (DNA) II alpha	NM_001067 /// XM_005257632 /// XM_011525165	2.27479e-37	2.27479e-37	28.2465	28.2465	TUMOR up vs CONTROL
32924	223642_at	7546	ZIC2	Zic family member 2	NM_007129 /// XM_011521110	4.41702e-13	4.41702e-13	27.8785	27.8785	TUMOR up vs CONTROL
29208	219918_s_at	259266	ASPM	abnormal spindle microtubule assembly	NM_001206846 /// NM_018136	5.7343e-37	5.7343e-37	27.7359	27.7359	TUMOR up vs CONTROL
13217	203764_at	9787	DLGAP5	discs, large (Drosophila) homolog-associated protein 5	NM_001146015 /// NM_014750 /// XM_011537414 /// XR_943566	3.41169e-37	3.41169e-37	25.6265	25.6265	TUMOR up vs CONTROL
14275	204822_at	7272	TTK	TTK protein kinase	NM_001166691 /// NM_003318 /// XM_011536099 /// XM_011536100	3.31662e-39	3.31662e-39	25.543	25.543	TUMOR up vs CONTROL
2638	1555867_at	2786	GNG4	guanine nucleotide binding protein (G protein), gamma 4	NM_001098721 /// NM_001098722 /// NM_004485 /// XM_006711761 /// XM_011544165 /// XM_01	2.57243e-19	2.57243e-19	25.361	25.361	TUMOR up vs CONTROL
18978	209560_s_at	8788	DLK1	delta-like 1 homolog (Drosophila)	NM_001032997 /// NM_003836	3.9377e-10	3.9377e-10	24.7209	24.7209	TUMOR up vs CONTROL
37293	228033_at	144455	E2F7	E2F transcription factor 7	NM_203394 /// XM_011537966 /// XM_011537967 /// XM_011537968 /// XM_011537969	2.41345e-30	2.41345e-30	24.1895	24.1895	TUMOR up vs CONTROL
28438	219148_at	55872	PBK	PDZ binding kinase	NM_001278945 /// NM_018492 /// XM_006716368	2.74176e-33	2.74176e-33	22.9427	22.9427	TUMOR up vs CONTROL
35708	226446_at	55502	HES6	hes family bHLH transcription factor 6	NM_001142853 /// NM_001282434 /// NM_018645	6.06048e-29	6.06048e-29	22.0068	22.0068	TUMOR up vs CONTROL
10745	201291_s_at	7153	TOP2A	topoisomerase (DNA) II alpha	NM_001067 /// XM_005257632 /// XM_011525165	1.75257e-26	1.75257e-26	21.9392	21.9392	TUMOR up vs CONTROL
15476	206023_at	10874	NMU	neuromedin U	NM_001292045 /// NM_001292046 /// NM_006681 /// NR_120489 /// XM_011534367 /// XM_01153	4.01713e-29	4.01713e-29	21.8546	21.8546	TUMOR up vs CONTROL
14367	204914_s_at	6664	SOX11	SRY box 11	NM_003108	1.13649e-13	1.13649e-13	21.0941	21.0941	TUMOR up vs CONTROL
14033	204580_at	4321	MMP12	matrix metallopeptidase 12	NM_002426	5.53227e-18	5.53227e-18	20.3656	20.3656	TUMOR up vs CONTROL
15278	205825_at	5122	PCSK1	proprotein convertase subtilisin/kexin type 1	NM_000439 /// NM_001177875 /// NM_001177876	2.7586e-11	2.7586e-11	20.2863	20.2863	TUMOR up vs CONTROL
14366	204913_s_at	6664	SOX11	SRY box 11	NM_003108	6.16142e-13	6.16142e-13	20.227	20.227	TUMOR up vs CONTROL
15471	206018_at	2290	FOXG1	forkhead box G1	NM_005249	2.77888e-10	2.77888e-10	20.137	20.137	TUMOR up vs CONTROL
17273	207828_s_at	1063	CENPF	centromere protein F	NM_016343 /// XM_011509082 /// XM_011509083	8.7549e-38	8.7549e-38	19.9043	19.9043	TUMOR up vs CONTROL
14094	204641_at	4751	NEK2	NIMA-related kinase 2	NM_001204182 /// NM_001204183 /// NM_002497 /// XM_005273147	1.71036e-35	1.71036e-35	19.7666	19.7666	TUMOR up vs CONTROL
14637	205184_at	2786	GNG4	guanine nucleotide binding protein (G protein), gamma 4	NM_001098721 /// NM_001098722 /// NM_004485 /// XM_006711761 /// XM_011544165 /// XM_01	3.83049e-21	3.83049e-21	19.4715	19.4715	TUMOR up vs CONTROL
32243	222958_s_at	55635	DEPDC1	DEP domain containing 1	NM_001114120 /// NM_017779	2.55537e-35	2.55537e-35	19.3927	19.3927	TUMOR up vs CONTROL
14415	204962_s_at	1058	CENPA	centromere protein A	NM_001042426 /// NM_001809	2.26294e-37	2.26294e-37	18.4572	18.4572	TUMOR up vs CONTROL
12584	203130_s_at	3800	KIF5C	kinesin family member 5C	NM_004522 /// NR_111932 /// XM_011511157 /// XR_922926	3.96033e-19	3.96033e-19	18.4226	18.4226	TUMOR up vs CONTROL
14487	205034_at	9134	CCNE2	cyclin E2	NM_004702 /// NM_057735 /// NM_057749 /// XM_011517364 /// XM_011517365 /// XM_01151736	2.66708e-28	2.66708e-28	18.4141	18.4141	TUMOR up vs CONTROL
14278	204825_at	9833	MELK	maternal embryonic leucine zipper kinase	NM_001256685 /// NM_001256687 /// NM_001256688 /// NM_001256689 /// NM_001256690 /// NM	5.83128e-37	5.83128e-37	17.8332	17.8332	TUMOR up vs CONTROL
28486	219196_at	29106	SCG3	secretogranin III	NM_001165257 /// NM_013243	2.84076e-14	2.84076e-14	17.7531	17.7531	TUMOR up vs CONTROL
45896	236641_at	9928	KIF14	kinesin family member 14	NM_001305792 /// NM_014875 /// XM_011510230 /// XM_011510231 /// XM_011510232 /// XM_01	2.78007e-36	2.78007e-36	17.4758	17.4758	TUMOR up vs CONTROL
12409	202954_at	11065	UBE2C	ubiquitin-conjugating enzyme E2C	NM_001281741 /// NM_001281742 /// NM_007019 /// NM_181799 /// NM_181800 /// NM_181801 /	9.24091e-32	9.24091e-32	17.0943	17.0943	TUMOR up vs CONTROL
36241	226980_at	55789	DEPDC1B	DEP domain containing 1B	NM_001145208 /// NM_018369 /// XM_011543509 /// XM_011543510 /// XR_948274	1.10705e-31	1.10705e-31	16.9575	16.9575	TUMOR up vs CONTROL
13615	204162_at	10403	NDC80	NDC80 kinetochore complex component	NM_006101	2.86792e-33	2.86792e-33	16.8561	16.8561	TUMOR up vs CONTROL
14682	205229_s_at	1690	COCH	cochlin	NM_001135058 /// NM_004086 /// XM_011536539	1.52358e-26	1.52358e-26	16.639	16.639	TUMOR up vs CONTROL
34918	225655_at	29128	UHRF1	ubiquitin-like with PHD and ring finger domains 1	NM_001048201 /// NM_001290050 /// NM_001290051 /// NM_001290052 /// NM_013282 /// XM_01	4.95328e-31	4.95328e-31	16.4682	16.4682	TUMOR up vs CONTROL
36872	227612_at	1995	ELAVL3	ELAV like neuron-specific RNA binding protein 3	NM_001420 /// NM_032281 /// XM_011527778 /// XM_011527779 /// XR_936166	4.49193e-12	4.49193e-12	16.2499	16.2499	TUMOR up vs CONTROL
16491	207039_at	1029	CDKN2A	cyclin-dependent kinase inhibitor 2A	NM_000077 /// NM_001195132 /// NM_058195 /// NM_058196 /// NM_058197 /// XM_005251343 /	1.27719e-19	1.27719e-19	16.2232	16.2232	TUMOR up vs CONTROL
10841	201387_s_at	7345	UCHL1	ubiquitin C-terminal hydrolase L1	NM_004181	1.74329e-24	1.74329e-24	15.9907	15.9907	TUMOR up vs CONTROL
23074	213768_s_at	429	ASCL1	achaete-scute family bHLH transcription factor 1	NM_004316	5.43199e-10	5.43199e-10	15.9803	15.9803	TUMOR up vs CONTROL
15554	206102_at	9837	GINS1	GINS complex subunit 1 (Psf1 homolog)	NM_021067 /// XM_006723670 /// XM_011529413 /// XR_244226 /// XR_244227 /// XR_937180	3.81038e-38	3.81038e-38	15.9748	15.9748	TUMOR up vs CONTROL
12893	203440_at	1000	CDH2	cadherin 2, type 1, N-cadherin (neuronal)	NM_001308176 /// NM_001792 /// XM_005258181 /// XM_005258182 /// XM_011525787 /// XM_01	2.58972e-19	2.58972e-19	15.804	15.804	TUMOR up vs CONTROL
12811	203358_s_at	2146	EZH2	enhancer of zeste 2 polycomb repressive complex 2 subunit	NM_001203247 /// NM_001203248 /// NM_001203249 /// NM_004456 /// NM_152998 /// XM_00524	8.23826e-39	8.23826e-39	15.5621	15.5621	TUMOR up vs CONTROL
27623	218332_at	55859	BEX1	brain expressed X-linked 1	NM_018476	6.31081e-10	6.31081e-10	15.51	15.51	TUMOR up vs CONTROL
47860	238605_at	8715	NOL4	nucleolar protein 4	NM_001198546 /// NM_001198547 /// NM_001198548 /// NM_001198549 /// NM_001282527 /// NM	1.37304e-12	1.37304e-12	15.3635	15.3635	TUMOR up vs CONTROL
15592	206140_at	9355	LHX2	LIM homeobox 2	NM_004789 /// XM_006717323 /// XM_011519203	7.03156e-17	7.03156e-17	15.3449	15.3449	TUMOR up vs CONTROL
15283	205830_at	1047	CLGN	calmegin	NM_001130675 /// NM_004362	1.10275e-26	1.10275e-26	15.2946	15.2946	TUMOR up vs CONTROL
3017	1556444_a_at	100288310	LOC100288310	uncharacterized LOC100288310	XR_132552 /// XR_133493 /// XR_171733	8.84386e-17	8.84386e-17	15.0414	15.0414	TUMOR up vs CONTROL
13208	203755_at	701	BUB1B	BUB1 mitotic checkpoint serine/threonine kinase B	NM_001211	1.86808e-34	1.86808e-34	15.034	15.034	TUMOR up vs CONTROL
37989	228729_at	891	CCNB1	cyclin B1	NM_031966	4.06691e-32	4.06691e-32	14.8528	14.8528	TUMOR up vs CONTROL
32512	223229_at	29089	UBE2T	ubiquitin conjugating enzyme E2T	NM_001310326 /// NM_014176	9.26684e-37	9.26684e-37	14.7373	14.7373	TUMOR up vs CONTROL
12159	202705_at	9133	CCNB2	cyclin B2	NM_004701	7.16405e-34	7.16405e-34	14.7108	14.7108	TUMOR up vs CONTROL
15816	206364_at	9928	KIF14	kinesin family member 14	NM_001305792 /// NM_014875 /// XM_011510230 /// XM_011510231 /// XM_011510232 /// XM_01	6.39212e-36	6.39212e-36	14.6965	14.6965	TUMOR up vs CONTROL
19463	210052_s_at	22974	TPX2	TPX2, microtubule-associated	NM_012112 /// XM_011528697 /// XM_011528698 /// XM_011528699 /// XM_011528700	8.44314e-30	8.44314e-30	14.5017	14.5017	TUMOR up vs CONTROL
27330	218039_at	51203	NUSAP1	nucleolar and spindle associated protein 1	NM_001129897 /// NM_001243142 /// NM_001243143 /// NM_001243144 /// NM_001301136 /// NM	2.60593e-36	2.60593e-36	14.4546	14.4546	TUMOR up vs CONTROL
45557	236302_at	22843	PPM1E	protein phosphatase, Mg2+/Mn2+ dependent, 1E	NM_014906 /// NR_048561 /// XM_005257169 /// XM_011524534	1.21782e-19	1.21782e-19	14.4454	14.4454	TUMOR up vs CONTROL
35348	226086_at	57586	SYT13	synaptotagmin XIII	NM_001247987 /// NM_020826	2.31322e-13	2.31322e-13	14.3686	14.3686	TUMOR up vs CONTROL
12815	203362_s_at	4085	MAD2L1	MAD2 mitotic arrest deficient-like 1 (yeast)	NM_002358	1.22561e-38	1.22561e-38	14.0852	14.0852	TUMOR up vs CONTROL
15002	205549_at	5121	PCP4	Purkinje cell protein 4	NM_006198	1.43734e-15	1.43734e-15	14.0727	14.0727	TUMOR up vs CONTROL
19303	209891_at	57405	SPC25	SPC25, NDC80 kinetochore complex component	NM_020675 /// XM_011511516 /// XM_011546938 /// XM_011546939 /// XM_011546940	2.49427e-33	2.49427e-33	13.9315	13.9315	TUMOR up vs CONTROL
18592	209172_s_at	1063	CENPF	centromere protein F	NM_016343 /// XM_011509082 /// XM_011509083	5.5147e-32	5.5147e-32	13.8758	13.8758	TUMOR up vs CONTROL
11549	202095_s_at	332	BIRC5	baculoviral IAP repeat containing 5	NM_001012270 /// NM_001012271 /// NM_001168 /// XR_243654 /// XR_934452	1.70286e-29	1.70286e-29	13.7432	13.7432	TUMOR up vs CONTROL
41538	232278_s_at	55635	DEPDC1	DEP domain containing 1	NM_001114120 /// NM_017779	7.35473e-30	7.35473e-30	13.7125	13.7125	TUMOR up vs CONTROL
35873	226612_at	134111	UBE2QL1	ubiquitin conjugating enzyme E2Q family-like 1	NM_001145161 /// XM_005248247	3.61817e-13	3.61817e-13	13.6867	13.6867	TUMOR up vs CONTROL
13713	204260_at	1114	CHGB	chromogranin B	NM_001819	1.72697e-12	1.72697e-12	13.5294	13.5294	TUMOR up vs CONTROL
39083	229823_at	9699	RIMS2	regulating synaptic membrane exocytosis 2	NM_001100117 /// NM_001282881 /// NM_001282882 /// NM_014677 /// XM_005251106 /// XM_00	6.90861e-16	6.90861e-16	13.4923	13.4923	TUMOR up vs CONTROL
14800	205347_s_at	11013	TMSB15A	thymosin beta 15a	NM_021992	2.16779e-16	2.16779e-16	13.4415	13.4415	TUMOR up vs CONTROL
19836	210432_s_at	6328	SCN3A	sodium channel, voltage gated, type III alpha subunit	NM_001081676 /// NM_001081677 /// NM_006922 /// XM_006712679 /// XM_011511610 /// XM_01	1.91948e-09	1.91948e-09	13.3973	13.3973	TUMOR up vs CONTROL
27952	218662_s_at	64151	NCAPG	non-SMC condensin I complex subunit G	NM_022346 /// NR_073124 /// XM_011513876 /// XM_011513877 /// XR_925347	9.20653e-36	9.20653e-36	13.3641	13.3641	TUMOR up vs CONTROL
12324	202870_s_at	991	CDC20	cell division cycle 20	NM_001255	2.20286e-30	2.20286e-30	13.3454	13.3454	TUMOR up vs CONTROL
33696	224428_s_at	83879	CDCA7	cell division cycle associated 7	NM_031942 /// NM_145810 /// XM_011511957 /// XR_923034	1.46306e-34	1.46306e-34	13.3272	13.3272	TUMOR up vs CONTROL
27646	218355_at	24137	KIF4A	kinesin family member 4A	NM_012310 /// XM_011530893	2.38616e-34	2.38616e-34	13.0898	13.0898	TUMOR up vs CONTROL
11344	201890_at	6241	RRM2	ribonucleotide reductase M2	NM_001034 /// NM_001165931	5.52859e-32	5.52859e-32	13.0865	13.0865	TUMOR up vs CONTROL
47328	238073_at	1996	ELAVL4	ELAV like neuron-specific RNA binding protein 4	NM_001144774 /// NM_001144775 /// NM_001144776 /// NM_001144777 /// NM_001294348 /// NM	2.02388e-12	2.02388e-12	13.0647	13.0647	TUMOR up vs CONTROL
13897	204444_at	3832	KIF11	kinesin family member 11	NM_004523	9.99227e-33	9.99227e-33	13.0226	13.0226	TUMOR up vs CONTROL
37298	228038_at	6657	SOX2	SRY box 2	NM_003106	1.63761e-15	1.63761e-15	12.7329	12.7329	TUMOR up vs CONTROL
32347	223062_s_at	29968	PSAT1	phosphoserine aminotransferase 1	NM_021154 /// NM_058179	4.18225e-31	4.18225e-31	12.6325	12.6325	TUMOR up vs CONTROL
19057	209642_at	699	BUB1	BUB1 mitotic checkpoint serine/threonine kinase	NM_001278616 /// NM_001278617 /// NM_004336 /// XR_923001	4.74731e-35	4.74731e-35	12.5627	12.5627	TUMOR up vs CONTROL
27300	218009_s_at	9055	PRC1	protein regulator of cytokinesis 1	NM_001267580 /// NM_003981 /// NM_199413 /// NM_199414 /// XM_005254987 /// XM_00672075	3.37149e-31	3.37149e-31	12.5411	12.5411	TUMOR up vs CONTROL
2556	1555758_a_at	1033	CDKN3	cyclin-dependent kinase inhibitor 3	NM_001130851 /// NM_005192 /// XM_011536353	2.75566e-30	2.75566e-30	12.4214	12.4214	TUMOR up vs CONTROL
38407	229147_at	166824	RASSF6	Ras association (RalGDS/AF-6) domain family member 6	NM_001270391 /// NM_001270392 /// NM_177532 /// NM_201431 /// XM_011531687 /// XM_01153	8.285e-21	8.285e-21	12.3118	12.3118	TUMOR up vs CONTROL
20441	211071_s_at	10962	MLLT11	myeloid/lymphoid or mixed-lineage leukemia; translocated to, 11	NM_006818	9.75514e-26	9.75514e-26	12.2743	12.2743	TUMOR up vs CONTROL
44864	235609_at	83990	BRIP1	BRCA1 interacting protein C-terminal helicase 1	NM_032043 /// XM_011525332 /// XM_011525333 /// XM_011525334 /// XM_011525335 /// XM_01	2.10356e-35	2.10356e-35	12.0697	12.0697	TUMOR up vs CONTROL
19128	209714_s_at	1033	CDKN3	cyclin-dependent kinase inhibitor 3	NM_001130851 /// NM_005192 /// XM_011536353	2.57186e-32	2.57186e-32	11.9891	11.9891	TUMOR up vs CONTROL
35097	225834_at	554282 /// 653820 /// 728833 /// 729533	FAM72A /// FAM72B /// FAM72C /// FAM72D	family with sequence similarity 72, member A /// family with sequence similarity 72, me	NM_001100910 /// NM_001123168 /// NM_001287385 /// NM_207418 /// XM_006711526 /// XM_01	2.03354e-32	2.03354e-32	11.9855	11.9855	TUMOR up vs CONTROL
14448	204995_at	8851	CDK5R1	cyclin-dependent kinase 5, regulatory subunit 1 (p35)	NM_003885 /// XM_011525438	6.90332e-22	6.90332e-22	11.9803	11.9803	TUMOR up vs CONTROL
28596	219306_at	56992	KIF15	kinesin family member 15	NM_020242 /// XM_006713261 /// XM_006713262 /// XM_006713264 /// XM_006713265 /// XM_01	6.91649e-34	6.91649e-34	11.9082	11.9082	TUMOR up vs CONTROL
36384	227123_at	5865	RAB3B	RAB3B, member RAS oncogene family	NM_002867 /// XM_011541881	1.81506e-17	1.81506e-17	11.8009	11.8009	TUMOR up vs CONTROL
37583	228323_at	57082	CASC5	cancer susceptibility candidate 5	NM_144508 /// NM_170589 /// XM_011521816 /// XM_011521817	2.9232e-30	2.9232e-30	11.7679	11.7679	TUMOR up vs CONTROL
14368	204915_s_at	6664	SOX11	SRY box 11	NM_003108	2.33948e-11	2.33948e-11	11.7302	11.7302	TUMOR up vs CONTROL
13918	204465_s_at	9118	INA	internexin neuronal intermediate filament protein, alpha	NM_032727	2.765e-14	2.765e-14	11.6642	11.6642	TUMOR up vs CONTROL
31893	222608_s_at	54443	ANLN	anillin actin binding protein	NM_001284301 /// NM_001284302 /// NM_018685 /// XM_006715746 /// XM_006715747	1.27727e-25	1.27727e-25	11.6517	11.6517	TUMOR up vs CONTROL
38216	228956_at	7368	UGT8	UDP glycosyltransferase 8	NM_001128174 /// NM_003360 /// XM_006714302 /// XM_006714303 /// XM_011532232	8.86655e-21	8.86655e-21	11.5206	11.5206	TUMOR up vs CONTROL
13479	204026_s_at	11130	ZWINT	ZW10 interacting kinetochore protein	NM_001005413 /// NM_001005414 /// NM_007057 /// NM_032997 /// XR_428692	2.44657e-36	2.44657e-36	11.4783	11.4783	TUMOR up vs CONTROL
27953	218663_at	64151	NCAPG	non-SMC condensin I complex subunit G	NM_022346 /// NR_073124 /// XM_011513876 /// XM_011513877 /// XR_925347	1.52286e-31	1.52286e-31	11.4261	11.4261	TUMOR up vs CONTROL
13771	204318_s_at	51512	GTSE1	G-2 and S-phase expressed 1	NM_016426 /// XM_005261627 /// XM_011530211 /// XM_011530212 /// XM_011530213	2.90907e-26	2.90907e-26	11.4236	11.4236	TUMOR up vs CONTROL
44800	235545_at	55635	DEPDC1	DEP domain containing 1	NM_001114120 /// NM_017779	1.7431e-30	1.7431e-30	11.2498	11.2498	TUMOR up vs CONTROL
38750	229490_s_at	---	---	---	---	4.1601e-24	4.1601e-24	11.2102	11.2102	TUMOR up vs CONTROL
14792	205339_at	6491	STIL	SCL/TAL1 interrupting locus	NM_001048166 /// NM_001282936 /// NM_001282937 /// NM_001282938 /// NM_001282939 /// NM	5.12562e-32	5.12562e-32	11.1845	11.1845	TUMOR up vs CONTROL
16617	207165_at	3161	HMMR	hyaluronan-mediated motility receptor (RHAMM)	NM_001142556 /// NM_001142557 /// NM_012484 /// NM_012485	2.29325e-28	2.29325e-28	11.1589	11.1589	TUMOR up vs CONTROL
31325	222039_at	146909	KIF18B	kinesin family member 18B	NM_001080443 /// NM_001264573 /// NM_001265577 /// XM_011524385 /// XM_011524386 /// XM	1.90616e-34	1.90616e-34	10.9873	10.9873	TUMOR up vs CONTROL
51088	241833_at	51555	PEX5L	peroxisomal biogenesis factor 5-like	NM_001256750 /// NM_001256751 /// NM_001256752 /// NM_001256753 /// NM_001256754 /// NM	4.24298e-12	4.24298e-12	10.9856	10.9856	TUMOR up vs CONTROL
39910	230650_at	81796	SLCO5A1	solute carrier organic anion transporter family, member 5A1	NM_001146008 /// NM_001146009 /// NM_030958 /// XM_005251313 /// XR_428341 /// XR_92881	1.28576e-19	1.28576e-19	10.9812	10.9812	TUMOR up vs CONTROL
18827	209408_at	11004	KIF2C	kinesin family member 2C	NM_001297655 /// NM_001297656 /// NM_001297657 /// NM_006845 /// XM_011540540 /// XM_01	1.13551e-35	1.13551e-35	10.9292	10.9292	TUMOR up vs CONTROL
15778	206326_at	2922	GRP	gastrin-releasing peptide	NM_001012512 /// NM_001012513 /// NM_002091 /// XM_011525933 /// XM_011525934 /// XM_01	1.10109e-06	1.10109e-06	10.8912	10.8912	TUMOR up vs CONTROL
37918	228658_at	440823	MIAT	myocardial infarction associated transcript (non-protein coding)	NR_003491 /// NR_033319 /// NR_033320 /// NR_033321	3.39533e-14	3.39533e-14	10.8783	10.8783	TUMOR up vs CONTROL
52195	242940_x_at	1750	DLX6	distal-less homeobox 6	NM_005222	8.29215e-14	8.29215e-14	10.773	10.773	TUMOR up vs CONTROL
28173	218883_s_at	79682	CENPU	centromere protein U	NM_024629 /// NR_104593 /// XM_005263218	2.62717e-32	2.62717e-32	10.6593	10.6593	TUMOR up vs CONTROL
16718	207267_s_at	53820	RIPPLY3	ripply transcriptional repressor 3	NM_018962 /// XM_005260993	1.66751e-16	1.66751e-16	10.654	10.654	TUMOR up vs CONTROL
29280	219990_at	79733	E2F8	E2F transcription factor 8	NM_001256371 /// NM_001256372 /// NM_024680 /// XM_011520367 /// XM_011520368 /// XR_93	3.62393e-31	3.62393e-31	10.632	10.632	TUMOR up vs CONTROL
19953	210559_s_at	983	CDK1	cyclin-dependent kinase 1	NM_001130829 /// NM_001170406 /// NM_001170407 /// NM_001786 /// NM_033379 /// XM_00527	2.73381e-31	2.73381e-31	10.5996	10.5996	TUMOR up vs CONTROL
19271	209859_at	114088	TRIM9	tripartite motif containing 9	NM_015163 /// NM_052978 /// XM_005267301 /// XM_005267302 /// XM_006720018 /// XM_01153	4.53878e-13	4.53878e-13	10.5908	10.5908	TUMOR up vs CONTROL
1432	1554242_a_at	1690	COCH	cochlin	NM_001135058 /// NM_004086 /// XM_011536539	4.10487e-21	4.10487e-21	10.5607	10.5607	TUMOR up vs CONTROL
46727	237472_at	6656	SOX1	SRY box 1	NM_005986	5.19729e-08	5.19729e-08	10.5494	10.5494	TUMOR up vs CONTROL
19059	209644_x_at	1029	CDKN2A	cyclin-dependent kinase inhibitor 2A	NM_000077 /// NM_001195132 /// NM_058195 /// NM_058196 /// NM_058197 /// XM_005251343 /	5.56012e-21	5.56012e-21	10.523	10.523	TUMOR up vs CONTROL
38248	228988_at	7552	ZNF711	zinc finger protein 711	NM_021998 /// XM_005262186 /// XM_005262187 /// XM_005262188 /// XM_005262189 /// XM_01	1.32607e-22	1.32607e-22	10.4368	10.4368	TUMOR up vs CONTROL
14303	204850_s_at	1641	DCX	doublecortin	NM_000555 /// NM_001195553 /// NM_178151 /// NM_178152 /// NM_178153 /// XM_011530878 /	4.66114e-09	4.66114e-09	10.4174	10.4174	TUMOR up vs CONTROL
37020	227760_at	347252	IGFBPL1	insulin like growth factor binding protein-like 1	NM_001007563	3.21388e-16	3.21388e-16	10.3092	10.3092	TUMOR up vs CONTROL
24234	214933_at	773	CACNA1A	calcium channel, voltage-dependent, P/Q type, alpha 1A subunit	NM_000068 /// NM_001127221 /// NM_001127222 /// NM_001174080 /// NM_023035	1.18951e-12	1.18951e-12	10.3012	10.3012	TUMOR up vs CONTROL
13599	204146_at	10635	RAD51AP1	RAD51 associated protein 1	NM_001130862 /// NM_006479 /// XM_011520911	6.97924e-33	6.97924e-33	10.2938	10.2938	TUMOR up vs CONTROL
14575	205122_at	8577 /// 100526694	MSANTD3-TMEFF1 /// TMEFF1	MSANTD3-TMEFF1 readthrough /// transmembrane protein with EGF-like and two follistatin-	NM_001198812 /// NM_003692	3.68782e-27	3.68782e-27	10.2173	10.2173	TUMOR up vs CONTROL
2563	1555765_a_at	2786	GNG4	guanine nucleotide binding protein (G protein), gamma 4	NM_001098721 /// NM_001098722 /// NM_004485 /// XM_006711761 /// XM_011544165 /// XM_01	8.97009e-17	8.97009e-17	10.2079	10.2079	TUMOR up vs CONTROL
29624	220334_at	26575	RGS17	regulator of G-protein signaling 17	NM_012419 /// XM_011535752 /// XM_011535753 /// XM_011535754	2.22001e-14	2.22001e-14	10.1697	10.1697	TUMOR up vs CONTROL
12668	203214_x_at	983	CDK1	cyclin-dependent kinase 1	NM_001130829 /// NM_001170406 /// NM_001170407 /// NM_001786 /// NM_033379 /// XM_00527	5.42097e-30	5.42097e-30	10.1606	10.1606	TUMOR up vs CONTROL
14304	204851_s_at	1641	DCX	doublecortin	NM_000555 /// NM_001195553 /// NM_178151 /// NM_178152 /// NM_178153 /// XM_011530878 /	1.34729e-08	1.34729e-08	10.1556	10.1556	TUMOR up vs CONTROL
22316	213007_at	55215	FANCI	Fanconi anemia complementation group I	NM_001113378 /// NM_018193 /// XM_011521756 /// XM_011521757 /// XM_011521758 /// XM_01	7.56848e-37	7.56848e-37	10.096	10.096	TUMOR up vs CONTROL
13558	204105_s_at	4897	NRCAM	neuronal cell adhesion molecule	NM_001037132 /// NM_001037133 /// NM_001193582 /// NM_001193583 /// NM_001193584 /// NM	3.10918e-24	3.10918e-24	10.087	10.087	TUMOR up vs CONTROL
29077	219787_s_at	1894	ECT2	epithelial cell transforming 2	NM_001258315 /// NM_001258316 /// NM_018098 /// XM_005247176 /// XM_006713523 /// XM_00	1.23943e-33	1.23943e-33	10.0412	10.0412	TUMOR up vs CONTROL
15503	206051_at	1996	ELAVL4	ELAV like neuron-specific RNA binding protein 4	NM_001144774 /// NM_001144775 /// NM_001144776 /// NM_001144777 /// NM_001294348 /// NM	5.62955e-13	5.62955e-13	10.0017	10.0017	TUMOR up vs CONTROL
1820	1554768_a_at	4085	MAD2L1	MAD2 mitotic arrest deficient-like 1 (yeast)	NM_002358	5.96806e-28	5.96806e-28	9.98737	9.98737	TUMOR up vs CONTROL
24012	214710_s_at	891	CCNB1	cyclin B1	NM_031966	4.15485e-29	4.15485e-29	9.98504	9.98504	TUMOR up vs CONTROL
30810	221521_s_at	51659	GINS2	GINS complex subunit 2 (Psf2 homolog)	NM_016095	3.02386e-32	3.02386e-32	9.97803	9.97803	TUMOR up vs CONTROL
12667	203213_at	983	CDK1	cyclin-dependent kinase 1	NM_001130829 /// NM_001170406 /// NM_001170407 /// NM_001786 /// NM_033379 /// XM_00527	1.96079e-34	1.96079e-34	9.95031	9.95031	TUMOR up vs CONTROL
19187	209773_s_at	6241	RRM2	ribonucleotide reductase M2	NM_001034 /// NM_001165931	1.32216e-27	1.32216e-27	9.90525	9.90525	TUMOR up vs CONTROL
12043	202589_at	7298	TYMS	thymidylate synthetase	NM_001071	3.54666e-30	3.54666e-30	9.8737	9.8737	TUMOR up vs CONTROL
36611	227350_at	3070	HELLS	helicase, lymphoid-specific	NM_001289067 /// NM_001289068 /// NM_001289069 /// NM_001289070 /// NM_001289071 /// NM	5.03969e-26	5.03969e-26	9.74468	9.74468	TUMOR up vs CONTROL
13452	203999_at	6857	SYT1	synaptotagmin I	NM_001135805 /// NM_001135806 /// NM_001291901 /// NM_005639 /// XM_005269113 /// XM_00	1.64044e-10	1.64044e-10	9.73315	9.73315	TUMOR up vs CONTROL
32590	223307_at	83461	CDCA3	cell division cycle associated 3	NM_001297602 /// NM_001297603 /// NM_001297604 /// NM_031299 /// NR_123727 /// XM_01152	8.73145e-33	8.73145e-33	9.6831	9.6831	TUMOR up vs CONTROL
32811	223529_at	6860	SYT4	synaptotagmin IV	NM_020783	1.70228e-09	1.70228e-09	9.61601	9.61601	TUMOR up vs CONTROL
4510	1558945_s_at	773	CACNA1A	calcium channel, voltage-dependent, P/Q type, alpha 1A subunit	NM_000068 /// NM_001127221 /// NM_001127222 /// NM_001174080 /// NM_023035	2.2648e-11	2.2648e-11	9.57533	9.57533	TUMOR up vs CONTROL
38536	229276_at	57549	IGSF9	immunoglobulin superfamily, member 9	NM_001135050 /// NM_020789 /// XM_011509809 /// XM_011509810	2.57442e-27	2.57442e-27	9.54936	9.54936	TUMOR up vs CONTROL
28590	219300_s_at	26047	CNTNAP2	contactin associated protein-like 2	NM_014141 /// XM_006715919	7.3193e-15	7.3193e-15	9.50364	9.50364	TUMOR up vs CONTROL
15541	206089_at	4745	NELL1	neural EGFL like 1	NM_001288713 /// NM_001288714 /// NM_006157 /// NM_201551 /// XM_011520119	2.66969e-11	2.66969e-11	9.4241	9.4241	TUMOR up vs CONTROL
14106	204653_at	7020	TFAP2A	transcription factor AP-2 alpha (activating enhancer binding protein 2 alpha)	NM_001032280 /// NM_001042425 /// NM_003220 /// XM_006715175 /// XM_011514833	1.87074e-19	1.87074e-19	9.3994	9.3994	TUMOR up vs CONTROL
27833	218542_at	55165	CEP55	centrosomal protein 55kDa	NM_001127182 /// NM_018131 /// XM_011539918 /// XM_011539919 /// XM_011539920	1.31827e-23	1.31827e-23	9.33663	9.33663	TUMOR up vs CONTROL
17514	208079_s_at	6790	AURKA	aurora kinase A	NM_003600 /// NM_198433 /// NM_198434 /// NM_198435 /// NM_198436 /// NM_198437 /// XM_	3.50409e-37	3.50409e-37	9.31128	9.31128	TUMOR up vs CONTROL
14847	205394_at	1111	CHEK1	checkpoint kinase 1	NM_001114121 /// NM_001114122 /// NM_001244846 /// NM_001274 /// NR_045204 /// NR_04520	7.0372e-30	7.0372e-30	9.24922	9.24922	TUMOR up vs CONTROL
28016	218726_at	55355	HJURP	Holliday junction recognition protein	NM_001282962 /// NM_001282963 /// NM_018410 /// XM_011511437	1.30582e-30	1.30582e-30	9.21486	9.21486	TUMOR up vs CONTROL
13488	204035_at	7857	SCG2	secretogranin II	NM_003469	7.87886e-08	7.87886e-08	9.17649	9.17649	TUMOR up vs CONTROL
6622	1562473_at	---	---	---	---	1.42298e-10	1.42298e-10	9.17092	9.17092	TUMOR up vs CONTROL
37520	228260_at	1993	ELAVL2	ELAV like neuron-specific RNA binding protein 2	NM_001171195 /// NM_001171197 /// NM_004432 /// XM_005251393 /// XM_005251394 /// XM_00	2.44516e-09	2.44516e-09	9.13253	9.13253	TUMOR up vs CONTROL
13007	203554_x_at	9232	PTTG1	pituitary tumor-transforming 1	NM_001282382 /// NM_001282383 /// NM_004219	1.44609e-32	1.44609e-32	9.12516	9.12516	TUMOR up vs CONTROL
11957	202503_s_at	9768	KIAA0101	KIAA0101	NM_001029989 /// NM_014736 /// NR_109934	2.46274e-27	2.46274e-27	9.11418	9.11418	TUMOR up vs CONTROL
37505	228245_s_at	144203 /// 408186 /// 728715	LOC728715 /// OVOS /// OVOS2	ovostatin homolog 2 /// ovostatin /// ovostatin 2	NM_001080502 /// NM_173498 /// XM_011508343 /// XM_011508344 /// XM_011508345 /// XM_01	2.50202e-17	2.50202e-17	9.10757	9.10757	TUMOR up vs CONTROL
39756	230496_at	219287	AMER2	APC membrane recruitment protein 2	NM_152704 /// NM_199138 /// XM_005266279 /// XM_005266280 /// XM_006719770	6.95131e-13	6.95131e-13	9.05795	9.05795	TUMOR up vs CONTROL
54313	38158_at	9700	ESPL1	extra spindle pole bodies like 1, separase	NM_012291 /// XM_006719705 /// XM_011539024 /// XM_011539025 /// XR_944842	1.01645e-29	1.01645e-29	9.01627	9.01627	TUMOR up vs CONTROL
36655	227394_at	4684	NCAM1	neural cell adhesion molecule 1	NM_000615 /// NM_001076682 /// NM_001242607 /// NM_001242608 /// NM_181351	3.96241e-14	3.96241e-14	8.93327	8.93327	TUMOR up vs CONTROL
35549	226287_at	91057	CCDC34	coiled-coil domain containing 34	NM_030771 /// NM_080654	1.38092e-27	1.38092e-27	8.87213	8.87213	TUMOR up vs CONTROL
11561	202107_s_at	4171	MCM2	minichromosome maintenance complex component 2	NM_004526 /// NR_073375	2.75219e-28	2.75219e-28	8.85602	8.85602	TUMOR up vs CONTROL
22154	212843_at	4684	NCAM1	neural cell adhesion molecule 1	NM_000615 /// NM_001076682 /// NM_001242607 /// NM_001242608 /// NM_181351	1.95608e-11	1.95608e-11	8.82744	8.82744	TUMOR up vs CONTROL
13342	203889_at	6447	SCG5	secretogranin V	NM_001144757 /// NM_003020 /// XM_005254595 /// XM_005254596 /// XM_011548932 /// XM_01	4.27819e-12	4.27819e-12	8.782	8.782	TUMOR up vs CONTROL
19123	209709_s_at	3161	HMMR	hyaluronan-mediated motility receptor (RHAMM)	NM_001142556 /// NM_001142557 /// NM_012484 /// NM_012485	1.66e-27	1.66e-27	8.57683	8.57683	TUMOR up vs CONTROL
51393	242138_at	1745	DLX1	distal-less homeobox 1	NM_001038493 /// NM_178120	1.84425e-10	1.84425e-10	8.56396	8.56396	TUMOR up vs CONTROL
28045	218755_at	10112	KIF20A	kinesin family member 20A	NM_005733 /// XR_948224	2.24551e-25	2.24551e-25	8.51502	8.51502	TUMOR up vs CONTROL
38548	229288_at	2045	EPHA7	EPH receptor A7	NM_001288629 /// NM_001288630 /// NM_004440 /// XM_005248669 /// XM_005248671	7.50258e-14	7.50258e-14	8.50801	8.50801	TUMOR up vs CONTROL
19354	209942_x_at	4102	MAGEA3	MAGE family member A3	NM_005362 /// XM_005274676 /// XM_006724818 /// XM_011531160 /// XM_011531161	1.3112e-06	1.3112e-06	8.50118	8.50118	TUMOR up vs CONTROL
37181	227921_at	102724701 /// 105379276 /// 105379493 /// 105379499	CH507-145C22.1 /// LOC102724701 /// LOC105379276 /// LOC105379499	uncharacterized LOC105379493 /// uncharacterized LOC102724701 /// uncharacterized LOC10	XR_949095 /// XR_949096 /// XR_949097 /// XR_949098 /// XR_949099 /// XR_949100 /// XR_	3.18783e-20	3.18783e-20	8.45017	8.45017	TUMOR up vs CONTROL
15497	206045_s_at	8715	NOL4	nucleolar protein 4	NM_001198546 /// NM_001198547 /// NM_001198548 /// NM_001198549 /// NM_001282527 /// NM	9.23655e-10	9.23655e-10	8.44377	8.44377	TUMOR up vs CONTROL
14499	205046_at	1062	CENPE	centromere protein E	NM_001286734 /// NM_001813 /// XM_011531544 /// XM_011531545 /// XM_011531546 /// XM_01	1.40167e-30	1.40167e-30	8.4306	8.4306	TUMOR up vs CONTROL
14056	204603_at	9156	EXO1	exonuclease 1	NM_003686 /// NM_006027 /// NM_130398 /// XM_005273350 /// XM_006711840 /// XM_01154432	8.04283e-36	8.04283e-36	8.42859	8.42859	TUMOR up vs CONTROL
32838	223556_at	3070	HELLS	helicase, lymphoid-specific	NM_001289067 /// NM_001289068 /// NM_001289069 /// NM_001289070 /// NM_001289071 /// NM	5.02542e-30	5.02542e-30	8.40607	8.40607	TUMOR up vs CONTROL
28395	219105_x_at	23594	ORC6	origin recognition complex subunit 6	NM_014321 /// NR_037620 /// XM_011522978	5.85643e-37	5.85643e-37	8.40263	8.40263	TUMOR up vs CONTROL
37533	228273_at	55771	PRR11	proline rich 11	NM_018304	1.84946e-31	1.84946e-31	8.38657	8.38657	TUMOR up vs CONTROL
44893	235638_at	166824	RASSF6	Ras association (RalGDS/AF-6) domain family member 6	NM_001270391 /// NM_001270392 /// NM_177532 /// NM_201431 /// XM_011531687 /// XM_01153	3.28968e-12	3.28968e-12	8.37609	8.37609	TUMOR up vs CONTROL
49166	239911_at	9480	ONECUT2	one cut homeobox 2	NM_004852	9.88583e-16	9.88583e-16	8.36019	8.36019	TUMOR up vs CONTROL
38811	229551_x_at	195828	ZNF367	zinc finger protein 367	NM_153695 /// XM_011518345 /// XR_929732 /// XR_929733 /// XR_929734 /// XR_929735	2.24228e-26	2.24228e-26	8.33601	8.33601	TUMOR up vs CONTROL
42658	233401_at	---	---	---	---	4.51686e-14	4.51686e-14	8.28629	8.28629	TUMOR up vs CONTROL
44408	235153_at	138065	RNF183	ring finger protein 183	NM_145051 /// XM_006716952 /// XM_011518217 /// XM_011518218 /// XM_011518219 /// XM_01	6.88274e-19	6.88274e-19	8.23609	8.23609	TUMOR up vs CONTROL
24076	214774_x_at	27324	TOX3	TOX high mobility group box family member 3	NM_001080430 /// NM_001146188 /// XM_005255892 /// XM_005255893 /// XM_011523002	2.72705e-11	2.72705e-11	8.19002	8.19002	TUMOR up vs CONTROL
12871	203418_at	890	CCNA2	cyclin A2	NM_001237	1.95483e-26	1.95483e-26	8.18879	8.18879	TUMOR up vs CONTROL
14162	204709_s_at	9493	KIF23	kinesin family member 23	NM_001281301 /// NM_004856 /// NM_138555 /// XM_005254796 /// XM_005254797 /// XM_00525	6.6296e-25	6.6296e-25	8.17559	8.17559	TUMOR up vs CONTROL
22915	213609_s_at	23544	SEZ6L	seizure related 6 homolog (mouse)-like	NM_001184773 /// NM_001184774 /// NM_001184775 /// NM_001184776 /// NM_001184777 /// NM	2.75282e-10	2.75282e-10	8.17197	8.17197	TUMOR up vs CONTROL
12599	203145_at	10615	SPAG5	sperm associated antigen 5	NM_006461	3.88005e-35	3.88005e-35	8.17063	8.17063	TUMOR up vs CONTROL
14270	204817_at	9700	ESPL1	extra spindle pole bodies like 1, separase	NM_012291 /// XM_006719705 /// XM_011539024 /// XM_011539025 /// XR_944842	2.71932e-27	2.71932e-27	8.12712	8.12712	TUMOR up vs CONTROL
32133	222848_at	64105	CENPK	centromere protein K	NM_001267038 /// NM_022145 /// XM_011543534 /// XM_011543535 /// XM_011543536 /// XM_01	2.95282e-28	2.95282e-28	8.11583	8.11583	TUMOR up vs CONTROL
21136	211814_s_at	9134	CCNE2	cyclin E2	NM_004702 /// NM_057735 /// NM_057749 /// XM_011517364 /// XM_011517365 /// XM_01151736	4.90424e-16	4.90424e-16	8.09733	8.09733	TUMOR up vs CONTROL
16387	206935_at	5100	PCDH8	protocadherin 8	NM_002590 /// NM_032949	3.90975e-10	3.90975e-10	8.06549	8.06549	TUMOR up vs CONTROL
23916	214612_x_at	4105	MAGEA6	MAGE family member A6	NM_005363 /// NM_175868 /// XM_011531162	1.94689e-06	1.94689e-06	8.02853	8.02853	TUMOR up vs CONTROL
14731	205278_at	2571	GAD1	glutamate decarboxylase 1	NM_000817 /// NM_013445 /// XM_005246444 /// XM_011510922	4.06311e-13	4.06311e-13	8.02664	8.02664	TUMOR up vs CONTROL
25919	216623_x_at	27324	TOX3	TOX high mobility group box family member 3	NM_001080430 /// NM_001146188 /// XM_005255892 /// XM_005255893 /// XM_011523002	3.43483e-11	3.43483e-11	8.00246	8.00246	TUMOR up vs CONTROL
38565	229305_at	79682	CENPU	centromere protein U	NM_024629 /// NR_104593 /// XM_005263218	3.79069e-25	3.79069e-25	7.99545	7.99545	TUMOR up vs CONTROL
23018	213712_at	54898	ELOVL2	ELOVL fatty acid elongase 2	NM_017770 /// XM_011514716 /// XM_011514717	1.17645e-15	1.17645e-15	7.98976	7.98976	TUMOR up vs CONTROL
19397	209985_s_at	429	ASCL1	achaete-scute family bHLH transcription factor 1	NM_004316	2.01532e-10	2.01532e-10	7.985	7.985	TUMOR up vs CONTROL
14764	205311_at	1644	DDC	dopa decarboxylase	NM_000790 /// NM_001082971 /// NM_001242886 /// NM_001242887 /// NM_001242888 /// NM_00	1.19289e-07	1.19289e-07	7.97085	7.97085	TUMOR up vs CONTROL
40109	230849_at	3736	KCNA1	potassium channel, voltage gated shaker related subfamily A, member 1	NM_000217	2.2628e-09	2.2628e-09	7.94191	7.94191	TUMOR up vs CONTROL
23356	214051_at	286527	TMSB15B	thymosin beta 15B	NM_194324	1.90049e-26	1.90049e-26	7.86752	7.86752	TUMOR up vs CONTROL
40910	231650_s_at	23544	SEZ6L	seizure related 6 homolog (mouse)-like	NM_001184773 /// NM_001184774 /// NM_001184775 /// NM_001184776 /// NM_001184777 /// NM	1.43004e-10	1.43004e-10	7.84286	7.84286	TUMOR up vs CONTROL
22905	213599_at	11339	OIP5	Opa interacting protein 5	NM_007280 /// XM_011521172	4.9015e-26	4.9015e-26	7.78475	7.78475	TUMOR up vs CONTROL
23013	213707_s_at	1749	DLX5	distal-less homeobox 5	NM_005221 /// XM_005250185 /// XM_011515860 /// XR_927389	2.9329e-12	2.9329e-12	7.76526	7.76526	TUMOR up vs CONTROL
43570	234314_at	57186	RALGAPA2	Ral GTPase activating protein, alpha subunit 2 (catalytic)	NM_020343 /// XM_005260768 /// XM_006723598 /// XM_006723599 /// XM_011529309 /// XM_01	2.48383e-09	2.48383e-09	7.76043	7.76043	TUMOR up vs CONTROL
13545	204092_s_at	6790	AURKA	aurora kinase A	NM_003600 /// NM_198433 /// NM_198434 /// NM_198435 /// NM_198436 /// NM_198437 /// XM_	1.62267e-34	1.62267e-34	7.72933	7.72933	TUMOR up vs CONTROL
47330	238075_at	1111	CHEK1	checkpoint kinase 1	NM_001114121 /// NM_001114122 /// NM_001244846 /// NM_001274 /// NR_045204 /// NR_04520	2.19601e-30	2.19601e-30	7.72165	7.72165	TUMOR up vs CONTROL
12034	202580_x_at	2305	FOXM1	forkhead box M1	NM_001243088 /// NM_001243089 /// NM_021953 /// NM_202002 /// NM_202003 /// XM_00525367	6.63079e-23	6.63079e-23	7.71866	7.71866	TUMOR up vs CONTROL
29585	220295_x_at	55635	DEPDC1	DEP domain containing 1	NM_001114120 /// NM_017779	1.31997e-19	1.31997e-19	7.68517	7.68517	TUMOR up vs CONTROL
47804	238549_at	9139	CBFA2T2	core-binding factor, runt domain, alpha subunit 2; translocated to, 2	NM_001032999 /// NM_001039709 /// NM_005093 /// NM_175864 /// XM_006723886 /// XM_01152	1.72262e-20	1.72262e-20	7.64318	7.64318	TUMOR up vs CONTROL
37607	228347_at	6495	SIX1	SIX homeobox 1	NM_005982	7.13007e-14	7.13007e-14	7.64151	7.64151	TUMOR up vs CONTROL
1764	1554696_s_at	7298	TYMS	thymidylate synthetase	NM_001071	1.03021e-23	1.03021e-23	7.63668	7.63668	TUMOR up vs CONTROL
12455	203000_at	11075	STMN2	stathmin 2	NM_001199214 /// NM_007029 /// XM_005251142	6.88253e-07	6.88253e-07	7.62666	7.62666	TUMOR up vs CONTROL
37807	228547_at	9378	NRXN1	neurexin 1	NM_001135659 /// NM_004801 /// NM_138735 /// XM_005264642 /// XM_005264643 /// XM_00671	1.90513e-10	1.90513e-10	7.59007	7.59007	TUMOR up vs CONTROL
12456	203001_s_at	11075	STMN2	stathmin 2	NM_001199214 /// NM_007029 /// XM_005251142	1.55628e-06	1.55628e-06	7.55748	7.55748	TUMOR up vs CONTROL
14846	205393_s_at	1111	CHEK1	checkpoint kinase 1	NM_001114121 /// NM_001114122 /// NM_001244846 /// NM_001274 /// NR_045204 /// NR_04520	1.629e-27	1.629e-27	7.53227	7.53227	TUMOR up vs CONTROL
38128	228868_x_at	81620	CDT1	chromatin licensing and DNA replication factor 1	NM_030928	1.91269e-30	1.91269e-30	7.52436	7.52436	TUMOR up vs CONTROL
34018	224753_at	113130	CDCA5	cell division cycle associated 5	NM_080668 /// XM_005273733 /// XM_005273734 /// XM_011544743 /// XM_011544744 /// XM_01	3.75592e-29	3.75592e-29	7.51741	7.51741	TUMOR up vs CONTROL
12233	202779_s_at	27338 /// 246719	UBE2S /// UBE2SP1	ubiquitin-conjugating enzyme E2S /// ubiquitin conjugating enzyme E2S pseudogene 1	NM_014501 /// XM_011526752 /// XM_011526753	1.10001e-17	1.10001e-17	7.48816	7.48816	TUMOR up vs CONTROL
29268	219978_s_at	51203	NUSAP1	nucleolar and spindle associated protein 1	NM_001129897 /// NM_001243142 /// NM_001243143 /// NM_001243144 /// NM_001301136 /// NM	4.80827e-15	4.80827e-15	7.41806	7.41806	TUMOR up vs CONTROL
28165	218875_s_at	26271	FBXO5	F-box protein 5	NM_001142522 /// NM_012177 /// XM_011535749	4.76191e-30	4.76191e-30	7.39416	7.39416	TUMOR up vs CONTROL
28660	219370_at	56475	RPRM	reprimo, TP53 dependent G2 arrest mediator candidate	NM_019845	1.40393e-12	1.40393e-12	7.38858	7.38858	TUMOR up vs CONTROL
20157	210770_s_at	773	CACNA1A	calcium channel, voltage-dependent, P/Q type, alpha 1A subunit	NM_000068 /// NM_001127221 /// NM_001127222 /// NM_001174080 /// NM_023035	2.67598e-11	2.67598e-11	7.37537	7.37537	TUMOR up vs CONTROL
14128	204675_at	6715	SRD5A1	steroid-5-alpha-reductase, alpha polypeptide 1 (3-oxo-5 alpha-steroid delta 4-dehydroge	NM_001047 /// XM_011514103	3.88234e-26	3.88234e-26	7.34694	7.34694	TUMOR up vs CONTROL
30809	221520_s_at	55143	CDCA8	cell division cycle associated 8	NM_001256875 /// NM_018101	3.77224e-29	3.77224e-29	7.34328	7.34328	TUMOR up vs CONTROL
35922	226661_at	157313	CDCA2	cell division cycle associated 2	NM_152562 /// XM_005273418 /// XM_006716294 /// XM_011544415 /// XM_011544416 /// XM_01	3.50613e-32	3.50613e-32	7.33055	7.33055	TUMOR up vs CONTROL
32025	222740_at	29028	ATAD2	ATPase family, AAA domain containing 2	NM_014109 /// XM_011516994 /// XM_011516995 /// XM_011516996 /// XR_928326	9.89138e-29	9.89138e-29	7.31365	7.31365	TUMOR up vs CONTROL
44720	235465_at	219287	AMER2	APC membrane recruitment protein 2	NM_152704 /// NM_199138 /// XM_005266279 /// XM_005266280 /// XM_006719770	3.49276e-12	3.49276e-12	7.2867	7.2867	TUMOR up vs CONTROL
40571	231311_at	6712	SPTBN2	spectrin, beta, non-erythrocytic 2	NM_006946 /// XM_005274192 /// XM_005274193 /// XM_006718669 /// XM_006718671 /// XM_01	5.06217e-26	5.06217e-26	7.277	7.277	TUMOR up vs CONTROL
36435	227174_at	256764	WDR72	WD repeat domain 72	NM_001277176 /// NM_182758 /// NR_102334 /// NR_102335 /// NR_102336 /// XM_011521433 /	2.68002e-10	2.68002e-10	7.26419	7.26419	TUMOR up vs CONTROL
38660	229400_at	3236	HOXD10	homeobox D10	NM_002148	1.91539e-13	1.91539e-13	7.26193	7.26193	TUMOR up vs CONTROL
24408	215108_x_at	27324	TOX3	TOX high mobility group box family member 3	NM_001080430 /// NM_001146188 /// XM_005255892 /// XM_005255893 /// XM_011523002	2.93054e-11	2.93054e-11	7.22324	7.22324	TUMOR up vs CONTROL
35735	226473_at	84733	CBX2	chromobox homolog 2	NM_005189 /// NM_032647 /// XM_011525382 /// XM_011525383	4.11215e-27	4.11215e-27	7.22274	7.22274	TUMOR up vs CONTROL
13420	203967_at	990	CDC6	cell division cycle 6	NM_001254 /// XM_011525541 /// XM_011525542	4.96115e-24	4.96115e-24	7.21427	7.21427	TUMOR up vs CONTROL
11548	202094_at	332	BIRC5	baculoviral IAP repeat containing 5	NM_001012270 /// NM_001012271 /// NM_001168 /// XR_243654 /// XR_934452	7.90002e-27	7.90002e-27	7.18236	7.18236	TUMOR up vs CONTROL
40517	231257_at	256536	TCERG1L	transcription elongation regulator 1-like	NM_174937 /// XM_011539577 /// XM_011539578	4.91248e-10	4.91248e-10	7.16915	7.16915	TUMOR up vs CONTROL
12583	203129_s_at	3800	KIF5C	kinesin family member 5C	NM_004522 /// NR_111932 /// XM_011511157 /// XR_922926	5.55334e-13	5.55334e-13	7.1513	7.1513	TUMOR up vs CONTROL
48912	239657_x_at	100132074	FOXO6	forkhead box O6	NM_001291281 /// XM_011548721	1.79635e-22	1.79635e-22	7.11069	7.11069	TUMOR up vs CONTROL
22534	213226_at	890	CCNA2	cyclin A2	NM_001237	9.07238e-32	9.07238e-32	7.10496	7.10496	TUMOR up vs CONTROL
47848	238593_at	79703	C11orf80	chromosome 11 open reading frame 80	NM_001302084 /// NM_024650	8.32174e-15	8.32174e-15	7.09735	7.09735	TUMOR up vs CONTROL
38636	229376_at	5629	PROX1	prospero homeobox 1	NM_001270616 /// NM_002763 /// XM_005273194 /// XM_005273195 /// XM_011509771 /// XM_01	1.69673e-15	1.69673e-15	7.06958	7.06958	TUMOR up vs CONTROL
13476	204023_at	5984	RFC4	replication factor C subunit 4	NM_002916 /// NM_181573	6.27526e-33	6.27526e-33	7.0422	7.0422	TUMOR up vs CONTROL
24112	214811_at	23504	RIMBP2	RIMS binding protein 2	NM_015347 /// XM_011538102 /// XM_011538103 /// XM_011538104 /// XM_011538105 /// XM_01	1.58711e-14	1.58711e-14	7.03922	7.03922	TUMOR up vs CONTROL
49491	240236_at	9515	STXBP5L	syntaxin binding protein 5-like	NM_001308330 /// NM_014980 /// XM_005247907 /// XM_006713825 /// XM_011513328 /// XM_01	1.3763e-13	1.3763e-13	7.03166	7.03166	TUMOR up vs CONTROL
40692	231432_at	---	---	---	---	1.62853e-07	1.62853e-07	7.0282	7.0282	TUMOR up vs CONTROL
54300	37892_at	1301	COL11A1	collagen, type XI, alpha 1	NM_001190709 /// NM_001854 /// NM_080629 /// NM_080630 /// XM_011540719 /// XM_01154072	7.00225e-09	7.00225e-09	7.02559	7.02559	TUMOR up vs CONTROL
29941	220651_s_at	55388	MCM10	minichromosome maintenance 10 replication initiation factor	NM_018518 /// NM_182751 /// XM_011519538	6.81251e-25	6.81251e-25	7.01726	7.01726	TUMOR up vs CONTROL
37522	228262_at	256714	MAP7D2	MAP7 domain containing 2	NM_001168465 /// NM_001168466 /// NM_001168467 /// NM_152780 /// XM_005274478 /// XM_00	7.96229e-14	7.96229e-14	6.96971	6.96971	TUMOR up vs CONTROL
36759	227499_at	7976	FZD3	frizzled class receptor 3	NM_017412 /// NM_145866 /// XM_011544646 /// XM_011544647 /// XM_011544648 /// XM_01154	8.88793e-24	8.88793e-24	6.96108	6.96108	TUMOR up vs CONTROL
37916	228656_at	5629	PROX1	prospero homeobox 1	NM_001270616 /// NM_002763 /// XM_005273194 /// XM_005273195 /// XM_011509771 /// XM_01	2.40437e-14	2.40437e-14	6.84291	6.84291	TUMOR up vs CONTROL
13739	204286_s_at	5366	PMAIP1	phorbol-12-myristate-13-acetate-induced protein 1	NM_021127	6.94007e-21	6.94007e-21	6.8045	6.8045	TUMOR up vs CONTROL
15150	205697_at	10590	SCGN	secretagogin, EF-hand calcium binding protein	NM_006998	2.28806e-08	2.28806e-08	6.79285	6.79285	TUMOR up vs CONTROL
23272	213967_at	138046	RALYL	RALY RNA binding protein-like	NM_001100391 /// NM_001100392 /// NM_001100393 /// NM_001287243 /// NM_001287244 /// NM	6.28331e-09	6.28331e-09	6.78256	6.78256	TUMOR up vs CONTROL
48221	238966_at	56853	CELF4	CUGBP, Elav-like family member 4	NM_001025087 /// NM_001025088 /// NM_001025089 /// NM_020180 /// XM_005258308 /// XM_01	9.90863e-16	9.90863e-16	6.7809	6.7809	TUMOR up vs CONTROL
14196	204743_at	29114	TAGLN3	transgelin 3	NM_001008272 /// NM_001008273 /// NM_013259	3.88829e-11	3.88829e-11	6.78056	6.78056	TUMOR up vs CONTROL
52145	242890_at	---	---	---	---	7.6484e-21	7.6484e-21	6.76857	6.76857	TUMOR up vs CONTROL
35871	226610_at	201161	CENPV	centromere protein V	NM_181716	4.16253e-22	4.16253e-22	6.75946	6.75946	TUMOR up vs CONTROL
49968	240713_s_at	100505996	LINC00403	long intergenic non-protein coding RNA 403	NR_120392 /// NR_120394	6.82138e-09	6.82138e-09	6.75565	6.75565	TUMOR up vs CONTROL
42703	233446_at	9480	ONECUT2	one cut homeobox 2	NM_004852	2.73432e-15	2.73432e-15	6.72658	6.72658	TUMOR up vs CONTROL
14695	205242_at	10563	CXCL13	chemokine (C-X-C motif) ligand 13	NM_006419 /// XM_006714063	4.59501e-08	4.59501e-08	6.71648	6.71648	TUMOR up vs CONTROL
35718	226456_at	116028	RMI2	RecQ mediated genome instability 2	NM_152308 /// NR_130754	2.47485e-25	2.47485e-25	6.69841	6.69841	TUMOR up vs CONTROL
38870	229610_at	150468	CKAP2L	cytoskeleton associated protein 2-like	NM_001304361 /// NM_152515 /// NR_130712 /// XM_011510666	4.70728e-28	4.70728e-28	6.67059	6.67059	TUMOR up vs CONTROL
36713	227452_at	400619 /// 100499467	LINC00511 /// LINC00673	long intergenic non-protein coding RNA 511 /// long intergenic non-protein coding RNA 6	NR_033876 /// NR_036488	1.88005e-20	1.88005e-20	6.66822	6.66822	TUMOR up vs CONTROL
35810	226548_at	388228	SBK1	SH3 domain binding kinase 1	NM_001024401 /// XM_005255315	6.47337e-24	6.47337e-24	6.66311	6.66311	TUMOR up vs CONTROL
22459	213150_at	3206	HOXA10	homeobox A10	NM_018951 /// NM_153715 /// NR_037939	1.38317e-10	1.38317e-10	6.64457	6.64457	TUMOR up vs CONTROL
53683	244427_at	9493	KIF23	kinesin family member 23	NM_001281301 /// NM_004856 /// NM_138555 /// XM_005254796 /// XM_005254797 /// XM_00525	1.93302e-20	1.93302e-20	6.64332	6.64332	TUMOR up vs CONTROL
14576	205123_s_at	8577 /// 100526694	MSANTD3-TMEFF1 /// TMEFF1	MSANTD3-TMEFF1 readthrough /// transmembrane protein with EGF-like and two follistatin-	NM_001198812 /// NM_003692	2.98313e-18	2.98313e-18	6.63926	6.63926	TUMOR up vs CONTROL
31363	222077_s_at	29127	RACGAP1	Rac GTPase activating protein 1	NM_001126103 /// NM_001126104 /// NM_013277 /// XM_005268812 /// XM_005268813 /// XM_00	1.132e-33	1.132e-33	6.62913	6.62913	TUMOR up vs CONTROL
37715	228455_at	64783	RBM15	RNA binding motif protein 15	NM_001201545 /// NM_022768 /// XM_011541964 /// XM_011541965 /// XM_011541966 /// XM_01	1.62486e-15	1.62486e-15	6.62428	6.62428	TUMOR up vs CONTROL
31322	222036_s_at	4173	MCM4	minichromosome maintenance complex component 4	NM_005914 /// NM_182746 /// XM_005251234	6.40923e-30	6.40923e-30	6.62138	6.62138	TUMOR up vs CONTROL
39425	230165_at	151246	SGOL2	shugoshin-like 2 (S. pombe)	NM_001160033 /// NM_001160046 /// NM_152524 /// XM_005246344 /// XM_005246345 /// XM_01	1.20298e-29	1.20298e-29	6.59818	6.59818	TUMOR up vs CONTROL
14150	204697_s_at	1113	CHGA	chromogranin A	NM_001275 /// NM_001301690 /// XM_011536370 /// XM_011546640	1.47098e-09	1.47098e-09	6.59047	6.59047	TUMOR up vs CONTROL
30550	221261_x_at	81557 /// 728239	MAGED4 /// MAGED4B	melanoma antigen family D4 /// melanoma antigen family D4B	NM_001098800 /// NM_001242362 /// NM_001272061 /// NM_001272062 /// NM_001272063 /// NM	8.38322e-20	8.38322e-20	6.58005	6.58005	TUMOR up vs CONTROL
40091	230831_at	84978	FRMD5	FERM domain containing 5	NM_001286490 /// NM_001286491 /// NM_032892 /// NR_104455 /// XM_005254730 /// XM_01152	2.58405e-17	2.58405e-17	6.57711	6.57711	TUMOR up vs CONTROL
11962	202508_s_at	6616	SNAP25	synaptosome associated protein 25kDa	NM_003081 /// NM_130811 /// XM_005260808 /// XM_005260810	7.54999e-10	7.54999e-10	6.56041	6.56041	TUMOR up vs CONTROL
44711	235456_at	---	---	---	---	1.75022e-17	1.75022e-17	6.54408	6.54408	TUMOR up vs CONTROL
13963	204510_at	8317	CDC7	cell division cycle 7	NM_001134419 /// NM_001134420 /// NM_003503 /// XM_005271241 /// XM_005271244 /// XM_00	2.04612e-27	2.04612e-27	6.5302	6.5302	TUMOR up vs CONTROL
15362	205909_at	5427	POLE2	polymerase (DNA directed), epsilon 2, accessory subunit	NM_001197330 /// NM_001197331 /// NM_002692 /// XM_011536841 /// XM_011536842 /// XM_01	2.03199e-32	2.03199e-32	6.52578	6.52578	TUMOR up vs CONTROL
19368	209956_s_at	816	CAMK2B	calcium/calmodulin-dependent protein kinase II beta	NM_001220 /// NM_001293170 /// NM_172078 /// NM_172079 /// NM_172080 /// NM_172081 ///	7.34674e-10	7.34674e-10	6.51994	6.51994	TUMOR up vs CONTROL
20685	211341_at	5457	POU4F1	POU class 4 homeobox 1	NM_006237 /// XR_941608	4.72153e-13	4.72153e-13	6.4782	6.4782	TUMOR up vs CONTROL
30547	221258_s_at	81930	KIF18A	kinesin family member 18A	NM_031217	3.96129e-26	3.96129e-26	6.47058	6.47058	TUMOR up vs CONTROL
4509	1558944_at	773	CACNA1A	calcium channel, voltage-dependent, P/Q type, alpha 1A subunit	NM_000068 /// NM_001127221 /// NM_001127222 /// NM_001174080 /// NM_023035	1.27051e-10	1.27051e-10	6.46333	6.46333	TUMOR up vs CONTROL
36070	226809_at	100216479 /// 100288897	FAR2P2 /// FAR2P3	fatty acyl-CoA reductase 2 pseudogene 2 /// fatty acyl-CoA reductase 2 pseudogene 3	NR_046258 /// NR_046259 /// NR_046260 /// XR_251175 /// XR_929224 /// XR_929225 /// XR_	1.56099e-11	1.56099e-11	6.45695	6.45695	TUMOR up vs CONTROL
13273	203820_s_at	10643	IGF2BP3	insulin-like growth factor 2 mRNA binding protein 3	NM_006547 /// XM_006715639 /// XM_011515089 /// XM_011515090 /// XM_011515091 /// XM_01	1.52335e-11	1.52335e-11	6.42925	6.42925	TUMOR up vs CONTROL
35811	226549_at	388228	SBK1	SH3 domain binding kinase 1	NM_001024401 /// XM_005255315	3.59008e-26	3.59008e-26	6.42316	6.42316	TUMOR up vs CONTROL
34950	225687_at	81610	FAM83D	family with sequence similarity 83, member D	NM_030919 /// XM_011529073	6.73831e-24	6.73831e-24	6.39659	6.39659	TUMOR up vs CONTROL
36429	227168_at	440823	MIAT	myocardial infarction associated transcript (non-protein coding)	NR_003491 /// NR_033319 /// NR_033320 /// NR_033321	5.61946e-13	5.61946e-13	6.39477	6.39477	TUMOR up vs CONTROL
28072	218782_s_at	29028	ATAD2	ATPase family, AAA domain containing 2	NM_014109 /// XM_011516994 /// XM_011516995 /// XM_011516996 /// XR_928326	7.33957e-25	7.33957e-25	6.37398	6.37398	TUMOR up vs CONTROL
36950	227690_at	2562	GABRB3	gamma-aminobutyric acid (GABA) A receptor, beta 3	NM_000814 /// NM_001191320 /// NM_001191321 /// NM_001278631 /// NM_021912 /// NR_10380	5.49128e-08	5.49128e-08	6.37185	6.37185	TUMOR up vs CONTROL
25241	215942_s_at	51512	GTSE1	G-2 and S-phase expressed 1	NM_016426 /// XM_005261627 /// XM_011530211 /// XM_011530212 /// XM_011530213	5.89169e-20	5.89169e-20	6.36112	6.36112	TUMOR up vs CONTROL
21334	212022_s_at	4288	MKI67	marker of proliferation Ki-67	NM_001145966 /// NM_002417 /// XM_006717864 /// XM_011539818	1.38248e-25	1.38248e-25	6.29108	6.29108	TUMOR up vs CONTROL
40142	230882_at	285987	DLX6-AS1	DLX6 antisense RNA 1	NR_015448	9.89224e-09	9.89224e-09	6.2886	6.2886	TUMOR up vs CONTROL
52136	242881_x_at	642477	LINC01296	long intergenic non-protein coding RNA 1296	NR_122111 /// NR_122112	3.20561e-09	3.20561e-09	6.28852	6.28852	TUMOR up vs CONTROL
24443	215143_at	349152	DPY19L2P2	DPY19L2 pseudogene 2	NM_182634 /// NR_003561 /// NR_027768	1.2849e-14	1.2849e-14	6.27697	6.27697	TUMOR up vs CONTROL
27406	218115_at	55723	ASF1B	anti-silencing function 1B histone chaperone	NM_018154	1.86092e-18	1.86092e-18	6.27607	6.27607	TUMOR up vs CONTROL
39924	230664_at	767811 /// 100101478	H2BFXP /// LOC100101478	H2B histone family, member X, pseudogene /// H2B histone family, member M pseudogene	NR_003238 /// NR_130172	1.01097e-20	1.01097e-20	6.23821	6.23821	TUMOR up vs CONTROL
18883	209464_at	9212	AURKB	aurora kinase B	NM_001256834 /// NM_001284526 /// NM_001313950 /// NM_001313951 /// NM_001313952 /// NM	6.25523e-21	6.25523e-21	6.22965	6.22965	TUMOR up vs CONTROL
52738	243483_at	79054	TRPM8	transient receptor potential cation channel, subfamily M, member 8	NM_024080 /// XM_011511810	5.21093e-08	5.21093e-08	6.19305	6.19305	TUMOR up vs CONTROL
31255	221969_at	5079	PAX5	paired box 5	NM_001280547 /// NM_001280548 /// NM_001280549 /// NM_001280550 /// NM_001280551 /// NM	8.37073e-13	8.37073e-13	6.19062	6.19062	TUMOR up vs CONTROL
28266	218976_at	56521	DNAJC12	DnaJ (Hsp40) homolog, subfamily C, member 12	NM_021800 /// NM_201262 /// XM_011539967	1.21615e-11	1.21615e-11	6.19009	6.19009	TUMOR up vs CONTROL
35872	226611_s_at	201161	CENPV	centromere protein V	NM_181716	1.83545e-18	1.83545e-18	6.18961	6.18961	TUMOR up vs CONTROL
32982	223700_at	84057	MND1	meiotic nuclear divisions 1	NM_001253861 /// NM_032117 /// NR_045605 /// XM_005263275	3.64644e-27	3.64644e-27	6.18739	6.18739	TUMOR up vs CONTROL
23351	214046_at	10690	FUT9	fucosyltransferase 9 (alpha (1,3) fucosyltransferase)	NM_006581 /// XM_011535383 /// XM_011535384 /// XM_011535385	2.05206e-08	2.05206e-08	6.17638	6.17638	TUMOR up vs CONTROL
13197	203744_at	3149	HMGB3	high mobility group box 3	NM_001301228 /// NM_001301229 /// NM_001301231 /// NM_005342	7.99694e-27	7.99694e-27	6.17045	6.17045	TUMOR up vs CONTROL
11817	202363_at	6695	SPOCK1	sparc/osteonectin, cwcv and kazal-like domains proteoglycan (testican) 1	NM_004598	1.68335e-10	1.68335e-10	6.16708	6.16708	TUMOR up vs CONTROL
15734	206282_at	4760	NEUROD1	neuronal differentiation 1	NM_002500	2.44842e-06	2.44842e-06	6.15565	6.15565	TUMOR up vs CONTROL
10237	200783_s_at	3925	STMN1	stathmin 1	NM_001145454 /// NM_005563 /// NM_152497 /// NM_203399 /// NM_203401	2.35492e-26	2.35492e-26	6.15087	6.15087	TUMOR up vs CONTROL
39146	229886_at	375444	C5orf34	chromosome 5 open reading frame 34	NM_198566 /// XM_011514038 /// XM_011514039	2.60448e-24	2.60448e-24	6.10409	6.10409	TUMOR up vs CONTROL
35879	226618_at	134111	UBE2QL1	ubiquitin conjugating enzyme E2Q family-like 1	NM_001145161 /// XM_005248247	2.52355e-11	2.52355e-11	6.10215	6.10215	TUMOR up vs CONTROL
22953	213647_at	1763	DNA2	DNA replication helicase/nuclease 2	NM_001080449 /// NR_102264 /// XM_006717680 /// XM_011539416 /// XM_011539417 /// XM_01	1.67862e-28	1.67862e-28	6.09124	6.09124	TUMOR up vs CONTROL
48337	239082_at	7976	FZD3	frizzled class receptor 3	NM_017412 /// NM_145866 /// XM_011544646 /// XM_011544647 /// XM_011544648 /// XM_01154	1.51987e-24	1.51987e-24	6.08061	6.08061	TUMOR up vs CONTROL
42720	233463_at	166824	RASSF6	Ras association (RalGDS/AF-6) domain family member 6	NM_001270391 /// NM_001270392 /// NM_177532 /// NM_201431 /// XM_011531687 /// XM_01153	2.447e-13	2.447e-13	6.02425	6.02425	TUMOR up vs CONTROL
38798	229538_s_at	128239	IQGAP3	IQ motif containing GTPase activating protein 3	NM_178229 /// XM_011509195 /// XM_011509196 /// XM_011509197 /// XM_011509198 /// XM_01	1.36388e-26	1.36388e-26	6.02258	6.02258	TUMOR up vs CONTROL
44618	235363_at	---	---	---	---	1.15356e-28	1.15356e-28	6.02123	6.02123	TUMOR up vs CONTROL
12885	203432_at	7112	TMPO	thymopoietin	NM_001032283 /// NM_001032284 /// NM_001307975 /// NM_003276 /// XM_005269130 /// XM_00	1.8501e-31	1.8501e-31	6.01274	6.01274	TUMOR up vs CONTROL
36579	227318_at	100507421	TMEM178B	transmembrane protein 178B	NM_001195278 /// XM_011515705 /// XR_927317	4.10688e-11	4.10688e-11	6.00774	6.00774	TUMOR up vs CONTROL
2765	1556057_s_at	4760	NEUROD1	neuronal differentiation 1	NM_002500	2.22925e-07	2.22925e-07	6.00239	6.00239	TUMOR up vs CONTROL
29375	220085_at	3070	HELLS	helicase, lymphoid-specific	NM_001289067 /// NM_001289068 /// NM_001289069 /// NM_001289070 /// NM_001289071 /// NM	2.77382e-19	2.77382e-19	5.97872	5.97872	TUMOR up vs CONTROL
34748	225485_at	95681	CEP41	centrosomal protein 41kDa	NM_001257158 /// NM_001257159 /// NM_001257160 /// NM_018718 /// NR_046443 /// XM_01151	6.40795e-15	6.40795e-15	5.9738	5.9738	TUMOR up vs CONTROL
15586	206134_at	27299	ADAMDEC1	ADAM-like, decysin 1	NM_001145271 /// NM_001145272 /// NM_014479 /// XR_428306	1.11442e-10	1.11442e-10	5.96138	5.96138	TUMOR up vs CONTROL
14339	204886_at	10733	PLK4	polo-like kinase 4	NM_001190799 /// NM_001190801 /// NM_014264 /// XM_005262701 /// XM_011531552 /// XM_01	8.21296e-29	8.21296e-29	5.93916	5.93916	TUMOR up vs CONTROL
21332	212020_s_at	4288	MKI67	marker of proliferation Ki-67	NM_001145966 /// NM_002417 /// XM_006717864 /// XM_011539818	2.38788e-22	2.38788e-22	5.9339	5.9339	TUMOR up vs CONTROL
20851	211519_s_at	11004	KIF2C	kinesin family member 2C	NM_001297655 /// NM_001297656 /// NM_001297657 /// NM_006845 /// XM_011540540 /// XM_01	1.71785e-20	1.71785e-20	5.92576	5.92576	TUMOR up vs CONTROL
14713	205260_s_at	97	ACYP1	acylphosphatase 1, erythrocyte (common) type	NM_001107 /// NM_001302616 /// NM_001302617 /// NM_203488 /// NR_126393 /// NR_126394 /	1.20973e-22	1.20973e-22	5.90935	5.90935	TUMOR up vs CONTROL
30879	221591_s_at	54478	FAM64A	family with sequence similarity 64, member A	NM_001195228 /// NM_019013 /// XM_011523944	2.36589e-24	2.36589e-24	5.89389	5.89389	TUMOR up vs CONTROL
19791	210387_at	8339	HIST1H2BG	histone cluster 1, H2bg	NM_003518	1.22067e-11	1.22067e-11	5.89196	5.89196	TUMOR up vs CONTROL
15768	206316_s_at	9735	KNTC1	kinetochore associated 1	NM_014708 /// XM_006719706 /// XM_011539027 /// XM_011539028 /// XM_011539029 /// XM_01	1.52088e-28	1.52088e-28	5.88362	5.88362	TUMOR up vs CONTROL
21335	212023_s_at	4288	MKI67	marker of proliferation Ki-67	NM_001145966 /// NM_002417 /// XM_006717864 /// XM_011539818	2.6211e-20	2.6211e-20	5.87201	5.87201	TUMOR up vs CONTROL
39531	230271_at	9480	ONECUT2	one cut homeobox 2	NM_004852	1.63427e-17	1.63427e-17	5.8681	5.8681	TUMOR up vs CONTROL
261	1552619_a_at	54443	ANLN	anillin actin binding protein	NM_001284301 /// NM_001284302 /// NM_018685 /// XM_006715746 /// XM_006715747	1.56454e-18	1.56454e-18	5.85832	5.85832	TUMOR up vs CONTROL
51257	242002_at	154215	NKAIN2	Na+/K+ transporting ATPase interacting 2	NM_001040214 /// NM_001300737 /// NM_001300738 /// NM_001300740 /// NM_153355 /// XM_00	7.52672e-10	7.52672e-10	5.84155	5.84155	TUMOR up vs CONTROL
28822	219532_at	6785	ELOVL4	ELOVL fatty acid elongase 4	NM_022726	3.40168e-18	3.40168e-18	5.83284	5.83284	TUMOR up vs CONTROL
28591	219301_s_at	26047	CNTNAP2	contactin associated protein-like 2	NM_014141 /// XM_006715919	2.43703e-13	2.43703e-13	5.82596	5.82596	TUMOR up vs CONTROL
44118	234863_x_at	26271	FBXO5	F-box protein 5	NM_001142522 /// NM_012177 /// XM_011535749	2.8172e-23	2.8172e-23	5.82451	5.82451	TUMOR up vs CONTROL
10060	200606_at	1832	DSP	desmoplakin	NM_001008844 /// NM_004415 /// XM_011514323	1.17802e-20	1.17802e-20	5.82274	5.82274	TUMOR up vs CONTROL
39701	230441_at	153478	PLEKHG4B	pleckstrin homology domain containing, family G (with RhoGef domain) member 4B	NM_052909 /// XM_006714446 /// XM_011513968 /// XM_011513969 /// XM_011513970 /// XM_01	1.83693e-20	1.83693e-20	5.81408	5.81408	TUMOR up vs CONTROL
29273	219983_at	57110	HRASLS	HRAS-like suppressor	NM_020386 /// XM_011513033 /// XM_011513034 /// XM_011513035 /// XM_011513036 /// XM_01	9.87146e-15	9.87146e-15	5.81327	5.81327	TUMOR up vs CONTROL
46371	237116_at	646903	LOC646903	uncharacterized LOC646903	NR_036538	1.02195e-17	1.02195e-17	5.78053	5.78053	TUMOR up vs CONTROL
41115	231855_at	57650	KIAA1524	KIAA1524	NM_020890 /// XM_006713716 /// XM_006713717 /// XM_011513056 /// XM_011513057	1.13841e-28	1.13841e-28	5.76125	5.76125	TUMOR up vs CONTROL
18073	208650_s_at	100133941	CD24	CD24 molecule	NM_001291737 /// NM_001291738 /// NM_001291739 /// NM_013230 /// NR_117089 /// NR_11709	5.99859e-18	5.99859e-18	5.75305	5.75305	TUMOR up vs CONTROL
32082	222797_at	56896	DPYSL5	dihydropyrimidinase-like 5	NM_001253723 /// NM_001253724 /// NM_020134	6.91785e-16	6.91785e-16	5.73669	5.73669	TUMOR up vs CONTROL
13579	204126_s_at	8318	CDC45	cell division cycle 45	NM_001178010 /// NM_001178011 /// NM_003504 /// XM_005261285 /// XM_005261286 /// XM_01	1.26396e-28	1.26396e-28	5.72633	5.72633	TUMOR up vs CONTROL
52428	243173_at	164633	CABP7	calcium binding protein 7	NM_182527 /// XM_006724161 /// XM_011529986	5.96938e-10	5.96938e-10	5.71399	5.71399	TUMOR up vs CONTROL
13618	204165_at	8936	WASF1	WAS protein family, member 1	NM_001024934 /// NM_001024935 /// NM_001024936 /// NM_003931 /// XM_005267203 /// XM_00	1.03591e-22	1.03591e-22	5.69718	5.69718	TUMOR up vs CONTROL
20450	211080_s_at	4751	NEK2	NIMA-related kinase 2	NM_001204182 /// NM_001204183 /// NM_002497 /// XM_005273147	9.35122e-18	9.35122e-18	5.67576	5.67576	TUMOR up vs CONTROL
16634	207183_at	2842	GPR19	G protein-coupled receptor 19	NM_006143 /// XM_011520622 /// XM_011520623 /// XM_011520624 /// XM_011520625 /// XM_01	1.08911e-22	1.08911e-22	5.66819	5.66819	TUMOR up vs CONTROL
19545	210135_s_at	6474	SHOX2	short stature homeobox 2	NM_001163678 /// NM_003030 /// NM_006884 /// XM_006713727 /// XM_006713728 /// XM_00671	5.73064e-14	5.73064e-14	5.66545	5.66545	TUMOR up vs CONTROL
22830	213523_at	898	CCNE1	cyclin E1	NM_001238 /// NM_057182 /// XM_005259370 /// XM_006723457 /// XM_011527440	1.5641e-27	1.5641e-27	5.66289	5.66289	TUMOR up vs CONTROL
38317	229057_at	6326	SCN2A	sodium channel, voltage gated, type II alpha subunit	NM_001040142 /// NM_001040143 /// NM_021007 /// XM_005246750 /// XM_005246753 /// XM_00	7.61604e-07	7.61604e-07	5.65018	5.65018	TUMOR up vs CONTROL
28784	219494_at	25788	RAD54B	RAD54 homolog B (S. cerevisiae)	NM_001205262 /// NM_001205263 /// NM_006550 /// NM_012415 /// NM_134434	6.41486e-27	6.41486e-27	5.64921	5.64921	TUMOR up vs CONTROL
40601	231341_at	340146	SLC35D3	solute carrier family 35, member D3	NM_001008783	1.83657e-06	1.83657e-06	5.64779	5.64779	TUMOR up vs CONTROL
51710	242455_at	5454	POU3F2	POU class 3 homeobox 2	NM_005604	7.45324e-12	7.45324e-12	5.63691	5.63691	TUMOR up vs CONTROL
46704	237449_at	221833	SP8	Sp8 transcription factor	NM_182700 /// NM_198956 /// XM_011515176	2.42602e-07	2.42602e-07	5.63288	5.63288	TUMOR up vs CONTROL
14037	204584_at	3897	L1CAM	L1 cell adhesion molecule	NM_000425 /// NM_001143963 /// NM_001278116 /// NM_024003	7.21933e-11	7.21933e-11	5.63143	5.63143	TUMOR up vs CONTROL
24445	215145_s_at	26047	CNTNAP2	contactin associated protein-like 2	NM_014141 /// XM_006715919	1.47927e-11	1.47927e-11	5.61909	5.61909	TUMOR up vs CONTROL
12285	202831_at	2877	GPX2	glutathione peroxidase 2	NM_002083 /// NR_046320 /// NR_046321	1.10439e-08	1.10439e-08	5.61654	5.61654	TUMOR up vs CONTROL
36491	227230_s_at	57482	KIAA1211	KIAA1211	NM_020722 /// XM_005265752 /// XM_005265755 /// XM_005265756 /// XM_006714045 /// XM_01	2.95379e-18	2.95379e-18	5.61085	5.61085	TUMOR up vs CONTROL
39403	230143_at	494470	RNF165	ring finger protein 165	NM_001256758 /// NM_152470 /// NR_046357 /// XM_011526016 /// XM_011526017	2.14624e-15	2.14624e-15	5.60419	5.60419	TUMOR up vs CONTROL
16599	207147_at	1746	DLX2	distal-less homeobox 2	NM_004405	5.41358e-08	5.41358e-08	5.57323	5.57323	TUMOR up vs CONTROL
16367	206915_at	4821	NKX2-2	NK2 homeobox 2	NM_002509 /// XM_006723566 /// XM_011529237 /// XR_937076 /// XR_937077 /// XR_937078 /	4.54648e-07	4.54648e-07	5.57043	5.57043	TUMOR up vs CONTROL
33195	223913_s_at	284424	MIR7-3HG	MIR7-3 host gene	NM_174947 /// NR_027148	3.08577e-09	3.08577e-09	5.5667	5.5667	TUMOR up vs CONTROL
38984	229724_at	2562	GABRB3	gamma-aminobutyric acid (GABA) A receptor, beta 3	NM_000814 /// NM_001191320 /// NM_001191321 /// NM_001278631 /// NM_021912 /// NR_10380	2.82286e-06	2.82286e-06	5.56171	5.56171	TUMOR up vs CONTROL
12477	203022_at	10535	RNASEH2A	ribonuclease H2, subunit A	NM_006397 /// XM_006722619	9.49968e-21	9.49968e-21	5.53418	5.53418	TUMOR up vs CONTROL
13738	204285_s_at	5366	PMAIP1	phorbol-12-myristate-13-acetate-induced protein 1	NM_021127	2.47211e-16	2.47211e-16	5.52909	5.52909	TUMOR up vs CONTROL
37637	228377_at	57565	KLHL14	kelch-like family member 14	NM_020805 /// XM_011526108 /// XM_011526109	2.57348e-08	2.57348e-08	5.52435	5.52435	TUMOR up vs CONTROL
13078	203625_x_at	6502	SKP2	S-phase kinase-associated protein 2, E3 ubiquitin protein ligase	NM_001243120 /// NM_005983 /// NM_032637 /// XM_011514081 /// XM_011514082 /// XM_01151	4.11525e-29	4.11525e-29	5.52023	5.52023	TUMOR up vs CONTROL
35543	226281_at	92737	DNER	delta/notch like EGF repeat containing	NM_139072 /// XM_005246950	1.55955e-05	1.55955e-05	5.50493	5.50493	TUMOR up vs CONTROL
22317	213008_at	55215	FANCI	Fanconi anemia complementation group I	NM_001113378 /// NM_018193 /// XM_011521756 /// XM_011521757 /// XM_011521758 /// XM_01	1.84207e-25	1.84207e-25	5.4952	5.4952	TUMOR up vs CONTROL
28909	219619_at	54769	DIRAS2	DIRAS family, GTP-binding RAS-like 2	NM_017594	2.53888e-09	2.53888e-09	5.49408	5.49408	TUMOR up vs CONTROL
15759	206307_s_at	2297	FOXD1	forkhead box D1	NM_004472	5.27667e-14	5.27667e-14	5.48852	5.48852	TUMOR up vs CONTROL
41158	231898_x_at	347689	SOX2-OT	SOX2 overlapping transcript	NR_004053 /// NR_075089 /// NR_075090 /// NR_075091 /// NR_075092 /// NR_075093	7.92453e-10	7.92453e-10	5.48286	5.48286	TUMOR up vs CONTROL
13451	203998_s_at	6857	SYT1	synaptotagmin I	NM_001135805 /// NM_001135806 /// NM_001291901 /// NM_005639 /// XM_005269113 /// XM_00	1.9128e-07	1.9128e-07	5.47908	5.47908	TUMOR up vs CONTROL
30964	221677_s_at	29980	DONSON	downstream neighbor of SON	NM_017613 /// NM_145794 /// NM_145795	3.91168e-28	3.91168e-28	5.47499	5.47499	TUMOR up vs CONTROL
1242	1553970_s_at	1056	CEL	carboxyl ester lipase	NM_001807	6.92331e-10	6.92331e-10	5.46747	5.46747	TUMOR up vs CONTROL
45036	235781_at	774	CACNA1B	calcium channel, voltage-dependent, N type, alpha 1B subunit	NM_000718 /// NM_001243812 /// XM_011518990 /// XM_011518991 /// XM_011518992 /// XM_01	1.39877e-16	1.39877e-16	5.46418	5.46418	TUMOR up vs CONTROL
15363	205910_s_at	1056	CEL	carboxyl ester lipase	NM_001807	6.35359e-10	6.35359e-10	5.46041	5.46041	TUMOR up vs CONTROL
36197	226936_at	387103	CENPW	centromere protein W	NM_001012507 /// NM_001286524 /// NM_001286525 /// NR_104462	8.89488e-28	8.89488e-28	5.44671	5.44671	TUMOR up vs CONTROL
16392	206940_s_at	5457	POU4F1	POU class 4 homeobox 1	NM_006237 /// XR_941608	4.96481e-12	4.96481e-12	5.43129	5.43129	TUMOR up vs CONTROL
15742	206290_s_at	6000	RGS7	regulator of G-protein signaling 7	NM_001282773 /// NM_001282775 /// NM_001282778 /// NM_002924 /// XM_005273218 /// XM_00	5.2247e-09	5.2247e-09	5.42541	5.42541	TUMOR up vs CONTROL
27641	218350_s_at	51053	GMNN	geminin, DNA replication inhibitor	NM_001251989 /// NM_001251990 /// NM_001251991 /// NM_015895 /// XM_005249159 /// XM_01	1.65639e-34	1.65639e-34	5.41403	5.41403	TUMOR up vs CONTROL
37858	228598_at	57628	DPP10	dipeptidyl-peptidase 10 (inactive)	NM_001004360 /// NM_001178034 /// NM_001178036 /// NM_001178037 /// NM_020868 /// XM_01	1.32401e-07	1.32401e-07	5.39358	5.39358	TUMOR up vs CONTROL
52495	243240_at	---	---	---	---	7.10928e-14	7.10928e-14	5.38194	5.38194	TUMOR up vs CONTROL
13421	203968_s_at	990	CDC6	cell division cycle 6	NM_001254 /// XM_011525541 /// XM_011525542	2.51734e-24	2.51734e-24	5.37117	5.37117	TUMOR up vs CONTROL
54148	266_s_at	100133941	CD24	CD24 molecule	NM_001291737 /// NM_001291738 /// NM_001291739 /// NM_013230 /// NR_117089 /// NR_11709	1.22908e-22	1.22908e-22	5.36131	5.36131	TUMOR up vs CONTROL
28878	219588_s_at	54892	NCAPG2	non-SMC condensin II complex subunit G2	NM_001281932 /// NM_001281933 /// NM_017760 /// NR_104054 /// XM_005249547 /// XM_01151	2.27918e-24	2.27918e-24	5.35029	5.35029	TUMOR up vs CONTROL
25526	216228_s_at	11169	WDHD1	WD repeat and HMG-box DNA binding protein 1	NM_001008396 /// NM_007086 /// XM_006720012 /// XM_011536373	6.87835e-28	6.87835e-28	5.32785	5.32785	TUMOR up vs CONTROL
37188	227928_at	55010	PARPBP	PARP1 binding protein	NM_017915 /// XM_011538506 /// XM_011538507 /// XM_011538508 /// XM_011538509 /// XM_01	8.63812e-28	8.63812e-28	5.29217	5.29217	TUMOR up vs CONTROL
37329	228069_at	113115	MTFR2	mitochondrial fission regulator 2	NM_001099286 /// NM_138419 /// XM_011535410 /// XM_011535411 /// XM_011535412 /// XM_01	8.21322e-26	8.21322e-26	5.28054	5.28054	TUMOR up vs CONTROL
22786	213479_at	4885	NPTX2	neuronal pentraxin II	NM_002523	4.49305e-07	4.49305e-07	5.27587	5.27587	TUMOR up vs CONTROL
13486	204033_at	9319	TRIP13	thyroid hormone receptor interactor 13	NM_001166260 /// NM_004237 /// XM_011514163	1.44089e-21	1.44089e-21	5.27289	5.27289	TUMOR up vs CONTROL
37256	227996_at	10160	FARP1	FERM, ARH/RhoGEF and pleckstrin domain protein 1	NM_001001715 /// NM_001286839 /// NM_005766 /// XM_011521046	4.65915e-22	4.65915e-22	5.27131	5.27131	TUMOR up vs CONTROL
22258	212949_at	23397	NCAPH	non-SMC condensin I complex subunit H	NM_001281710 /// NM_001281711 /// NM_001281712 /// NM_015341 /// XM_005263908 /// XM_00	4.35123e-24	4.35123e-24	5.26133	5.26133	TUMOR up vs CONTROL
32936	223654_s_at	56853	CELF4	CUGBP, Elav-like family member 4	NM_001025087 /// NM_001025088 /// NM_001025089 /// NM_020180 /// XM_005258308 /// XM_01	2.48399e-14	2.48399e-14	5.25863	5.25863	TUMOR up vs CONTROL
13693	204240_s_at	10592	SMC2	structural maintenance of chromosomes 2	NM_001042550 /// NM_001042551 /// NM_001265602 /// NM_006444 /// XM_006716933 /// XM_01	1.56103e-23	1.56103e-23	5.22515	5.22515	TUMOR up vs CONTROL
37661	228401_at	29028	ATAD2	ATPase family, AAA domain containing 2	NM_014109 /// XM_011516994 /// XM_011516995 /// XM_011516996 /// XR_928326	6.62866e-26	6.62866e-26	5.21926	5.21926	TUMOR up vs CONTROL
35608	226346_at	92312	MEX3A	mex-3 RNA binding family member A	NM_001093725	6.65682e-26	6.65682e-26	5.21558	5.21558	TUMOR up vs CONTROL
13013	203560_at	8836	GGH	gamma-glutamyl hydrolase (conjugase, folylpolygammaglutamyl hydrolase)	NM_003878 /// XM_011517623	3.9872e-27	3.9872e-27	5.21436	5.21436	TUMOR up vs CONTROL
32195	222910_s_at	51555	PEX5L	peroxisomal biogenesis factor 5-like	NM_001256750 /// NM_001256751 /// NM_001256752 /// NM_001256753 /// NM_001256754 /// NM	1.56169e-10	1.56169e-10	5.20722	5.20722	TUMOR up vs CONTROL
12501	203046_s_at	8914	TIMELESS	timeless circadian clock	NM_003920 /// XM_011538939	1.06489e-28	1.06489e-28	5.20679	5.20679	TUMOR up vs CONTROL
39300	230040_at	170692	ADAMTS18	ADAM metallopeptidase with thrombospondin type 1 motif 18	NM_139054 /// NM_199355 /// XM_006721158 /// XM_011522923 /// XM_011522924	1.01663e-12	1.01663e-12	5.20073	5.20073	TUMOR up vs CONTROL
14220	204767_s_at	2237	FEN1	flap structure-specific endonuclease 1	NM_004111	3.17388e-26	3.17388e-26	5.20066	5.20066	TUMOR up vs CONTROL
13612	204159_at	1031	CDKN2C	cyclin-dependent kinase inhibitor 2C (p18, inhibits CDK4)	NM_001262 /// NM_078626	1.02977e-14	1.02977e-14	5.19026	5.19026	TUMOR up vs CONTROL
39572	230312_at	---	---	---	---	1.70518e-14	1.70518e-14	5.19003	5.19003	TUMOR up vs CONTROL
40195	230935_at	102800310	HAGLROS	HAGLR opposite strand (non-protein coding)	NR_110457	1.78411e-16	1.78411e-16	5.15952	5.15952	TUMOR up vs CONTROL
46557	237302_at	154043	CNKSR3	CNKSR family member 3	NM_173515 /// XM_011535485	4.38952e-12	4.38952e-12	5.15899	5.15899	TUMOR up vs CONTROL
33105	223823_at	10242	KCNMB2	potassium channel subfamily M regulatory beta subunit 2	NM_001278911 /// NM_005832 /// NM_181361 /// XM_011512325 /// XM_011512326 /// XM_01151	5.84975e-06	5.84975e-06	5.14838	5.14838	TUMOR up vs CONTROL
13773	204320_at	1301	COL11A1	collagen, type XI, alpha 1	NM_001190709 /// NM_001854 /// NM_080629 /// NM_080630 /// XM_011540719 /// XM_01154072	1.02553e-08	1.02553e-08	5.14523	5.14523	TUMOR up vs CONTROL
14801	205348_s_at	1780	DYNC1I1	dynein, cytoplasmic 1, intermediate chain 1	NM_001135556 /// NM_001135557 /// NM_001278421 /// NM_001278422 /// NM_004411 /// XM_01	7.89137e-14	7.89137e-14	5.14458	5.14458	TUMOR up vs CONTROL
28290	219000_s_at	79075	DSCC1	DNA replication and sister chromatid cohesion 1	NM_024094 /// XM_005251065	7.65348e-29	7.65348e-29	5.13842	5.13842	TUMOR up vs CONTROL
21333	212021_s_at	4288	MKI67	marker of proliferation Ki-67	NM_001145966 /// NM_002417 /// XM_006717864 /// XM_011539818	6.28865e-21	6.28865e-21	5.13217	5.13217	TUMOR up vs CONTROL
31965	222680_s_at	51514	DTL	denticleless E3 ubiquitin protein ligase homolog (Drosophila)	NM_001286229 /// NM_001286230 /// NM_016448 /// XM_011509614	2.7504e-20	2.7504e-20	5.13035	5.13035	TUMOR up vs CONTROL
31194	221908_at	84900	RNFT2	ring finger protein, transmembrane 2	NM_001109903 /// NM_032814 /// XM_005253969 /// XM_011538895 /// XM_011538896 /// XM_01	2.09389e-21	2.09389e-21	5.12714	5.12714	TUMOR up vs CONTROL
24106	214804_at	2491	CENPI	centromere protein I	NM_006733 /// XM_005262111 /// XM_011530894 /// XM_011530895 /// XM_011530896 /// XM_01	5.8474e-26	5.8474e-26	5.11379	5.11379	TUMOR up vs CONTROL
28827	219537_x_at	10683	DLL3	delta-like 3 (Drosophila)	NM_016941 /// NM_203486	1.11313e-10	1.11313e-10	5.1062	5.1062	TUMOR up vs CONTROL
38960	229700_at	148203	ZNF738	zinc finger protein 738	NR_027130	2.87506e-17	2.87506e-17	5.09889	5.09889	TUMOR up vs CONTROL
29350	220060_s_at	55010	PARPBP	PARP1 binding protein	NM_017915 /// XM_011538506 /// XM_011538507 /// XM_011538508 /// XM_011538509 /// XM_01	2.8627e-30	2.8627e-30	5.09616	5.09616	TUMOR up vs CONTROL
15204	205751_at	6456	SH3GL2	SH3-domain GRB2-like 2	NM_003026 /// XM_005251549 /// XM_011518005	1.09646e-06	1.09646e-06	5.09415	5.09415	TUMOR up vs CONTROL
19808	210404_x_at	816	CAMK2B	calcium/calmodulin-dependent protein kinase II beta	NM_001220 /// NM_001293170 /// NM_172078 /// NM_172079 /// NM_172080 /// NM_172081 ///	2.61337e-10	2.61337e-10	5.08733	5.08733	TUMOR up vs CONTROL
12474	203019_x_at	117178	SSX2IP	synovial sarcoma, X breakpoint 2 interacting protein	NM_001166293 /// NM_001166294 /// NM_001166295 /// NM_001166417 /// NM_014021 /// XM_00	6.25896e-23	6.25896e-23	5.08107	5.08107	TUMOR up vs CONTROL
35531	226269_at	54332	GDAP1	ganglioside induced differentiation associated protein 1	NM_001040875 /// NM_018972 /// NR_046346 /// XM_011517551 /// XM_011517552	9.39021e-14	9.39021e-14	5.07827	5.07827	TUMOR up vs CONTROL
51093	241838_at	---	---	---	---	2.07842e-12	2.07842e-12	5.07622	5.07622	TUMOR up vs CONTROL
27543	218252_at	26586	CKAP2	cytoskeleton associated protein 2	NM_001098525 /// NM_001286686 /// NM_001286687 /// NM_018204 /// XM_005266344 /// XM_01	1.77022e-27	1.77022e-27	5.0743	5.0743	TUMOR up vs CONTROL
15648	206196_s_at	10900	RUNDC3A	RUN domain containing 3A	NM_001144825 /// NM_001144826 /// NM_006695 /// XM_005256963 /// XM_005256964	3.17367e-12	3.17367e-12	5.06175	5.06175	TUMOR up vs CONTROL
48564	239309_at	1750	DLX6	distal-less homeobox 6	NM_005222	1.43882e-09	1.43882e-09	5.0569	5.0569	TUMOR up vs CONTROL
17786	208358_s_at	7368	UGT8	UDP glycosyltransferase 8	NM_001128174 /// NM_003360 /// XM_006714302 /// XM_006714303 /// XM_011532232	1.9046e-16	1.9046e-16	5.05328	5.05328	TUMOR up vs CONTROL
13580	204127_at	5983	RFC3	replication factor C subunit 3	NM_002915 /// NM_181558 /// XM_011535172 /// XM_011535173 /// XM_011535174 /// XM_01153	4.98865e-27	4.98865e-27	5.044	5.044	TUMOR up vs CONTROL
23027	213721_at	6657	SOX2	SRY box 2	NM_003106	1.86181e-12	1.86181e-12	5.04341	5.04341	TUMOR up vs CONTROL
22553	213245_at	107	ADCY1	adenylate cyclase 1 (brain)	NM_001281768 /// NM_021116 /// XM_005249584 /// XM_005249585	1.07401e-08	1.07401e-08	5.03571	5.03571	TUMOR up vs CONTROL
15962	206510_at	10736	SIX2	SIX homeobox 2	NM_016932 /// XM_005264100	4.56419e-16	4.56419e-16	5.02786	5.02786	TUMOR up vs CONTROL
25676	216379_x_at	100133941	CD24	CD24 molecule	NM_001291737 /// NM_001291738 /// NM_001291739 /// NM_013230 /// NR_117089 /// NR_11709	2.22684e-23	2.22684e-23	5.02422	5.02422	TUMOR up vs CONTROL
14507	205054_at	4703	NEB	nebulin	NM_001164507 /// NM_001164508 /// NM_001271208 /// NM_004543 /// XM_005246590 /// XM_00	3.20921e-08	3.20921e-08	5.02257	5.02257	TUMOR up vs CONTROL
22665	213358_at	23255	MTCL1	microtubule crosslinking factor 1	NM_015210 /// XM_005258098 /// XM_005258099 /// XM_011525640 /// XM_011525641	3.78404e-12	3.78404e-12	5.02089	5.02089	TUMOR up vs CONTROL
14102	204649_at	10024	TROAP	trophinin associated protein	NM_001100620 /// NM_001278324 /// NM_005480 /// XM_006719181 /// XM_011537723 /// XM_01	7.01517e-26	7.01517e-26	5.01938	5.01938	TUMOR up vs CONTROL
23462	214157_at	2778	GNAS	GNAS complex locus	NM_000516 /// NM_001077488 /// NM_001077489 /// NM_001077490 /// NM_001309840 /// NM_00	2.68249e-15	2.68249e-15	5.01846	5.01846	TUMOR up vs CONTROL
32557	223274_at	6941	TCF19	transcription factor 19	NM_001077511 /// NM_007109 /// XM_005249334 /// XM_005272867 /// XM_005275018 /// XM_00	1.07681e-20	1.07681e-20	5.00799	5.00799	TUMOR up vs CONTROL
51847	242592_at	283554	GPR137C	G protein-coupled receptor 137C	NM_001099652	1.28153e-15	1.28153e-15	5.0037	5.0037	TUMOR up vs CONTROL
4392	1558750_a_at	89839 /// 100288637	ARHGAP11B /// LOC100288637	Rho GTPase activating protein 11B /// OTU deubiquitinase 7A pseudogene	NM_001039841 /// NR_038253 /// NR_038254 /// NR_038255 /// XM_011522156 /// XM_01152215	3.46834e-20	3.46834e-20	5.00235	5.00235	TUMOR up vs CONTROL
19186	209772_s_at	100133941	CD24	CD24 molecule	NM_001291737 /// NM_001291738 /// NM_001291739 /// NM_013230 /// NR_117089 /// NR_11709	3.18031e-14	3.18031e-14	4.99443	4.99443	TUMOR up vs CONTROL
19431	210020_x_at	810	CALML3	calmodulin-like 3	NM_005185	7.2469e-09	7.2469e-09	4.99045	4.99045	TUMOR up vs CONTROL
19739	210334_x_at	332	BIRC5	baculoviral IAP repeat containing 5	NM_001012270 /// NM_001012271 /// NM_001168 /// XR_243654 /// XR_934452	1.67565e-18	1.67565e-18	4.98822	4.98822	TUMOR up vs CONTROL
32596	223313_s_at	81557 /// 728239	MAGED4 /// MAGED4B	melanoma antigen family D4 /// melanoma antigen family D4B	NM_001098800 /// NM_001242362 /// NM_001272061 /// NM_001272062 /// NM_001272063 /// NM	2.37903e-16	2.37903e-16	4.97714	4.97714	TUMOR up vs CONTROL
23905	214601_at	7166	TPH1	tryptophan hydroxylase 1	NM_004179	6.70263e-06	6.70263e-06	4.95186	4.95186	TUMOR up vs CONTROL
19287	209875_s_at	6696	SPP1	secreted phosphoprotein 1	NM_000582 /// NM_001040058 /// NM_001040060 /// NM_001251829 /// NM_001251830	3.54271e-07	3.54271e-07	4.95131	4.95131	TUMOR up vs CONTROL
37090	227830_at	2562	GABRB3	gamma-aminobutyric acid (GABA) A receptor, beta 3	NM_000814 /// NM_001191320 /// NM_001191321 /// NM_001278631 /// NM_021912 /// NR_10380	5.21432e-08	5.21432e-08	4.94222	4.94222	TUMOR up vs CONTROL
15985	206533_at	1138	CHRNA5	cholinergic receptor, nicotinic alpha 5	NM_000745 /// NM_001307945 /// XM_005254142 /// XM_011521174	1.53916e-20	1.53916e-20	4.93436	4.93436	TUMOR up vs CONTROL
14620	205167_s_at	995	CDC25C	cell division cycle 25C	NM_001287582 /// NM_001287583 /// NM_001790 /// NM_022809 /// XM_005272145 /// XM_00527	5.92604e-24	5.92604e-24	4.93363	4.93363	TUMOR up vs CONTROL
30725	221436_s_at	83461	CDCA3	cell division cycle associated 3	NM_001297602 /// NM_001297603 /// NM_001297604 /// NM_031299 /// NR_123727 /// XM_01152	1.85447e-23	1.85447e-23	4.93117	4.93117	TUMOR up vs CONTROL
46095	236840_at	115749	C12orf56	chromosome 12 open reading frame 56	NM_001099676 /// NM_001170633 /// XM_011537860 /// XM_011537861 /// XR_944485 /// XR_94	3.93589e-17	3.93589e-17	4.9232	4.9232	TUMOR up vs CONTROL
52265	243010_at	124540	MSI2	musashi RNA binding protein 2	NM_138962 /// NM_170721 /// XM_005257014 /// XM_005257015 /// XM_005257018 /// XM_00672	3.18699e-21	3.18699e-21	4.92019	4.92019	TUMOR up vs CONTROL
14721	205268_s_at	119	ADD2	adducin 2 (beta)	NM_001185054 /// NM_001185055 /// NM_001617 /// NM_017482 /// NM_017483 /// NM_017484 /	1.33533e-14	1.33533e-14	4.88293	4.88293	TUMOR up vs CONTROL
39056	229796_at	51804	SIX4	SIX homeobox 4	NM_017420 /// XM_005267759	7.37807e-18	7.37807e-18	4.87911	4.87911	TUMOR up vs CONTROL
34745	225482_at	547	KIF1A	kinesin family member 1A	NM_001244008 /// NM_004321 /// XM_005247022 /// XM_005247023 /// XM_005247024 /// XM_00	6.83961e-18	6.83961e-18	4.87536	4.87536	TUMOR up vs CONTROL
29167	219877_at	79698	ZMAT4	zinc finger, matrin-type 4	NM_001135731 /// NM_024645 /// XM_011544643 /// XM_011544644 /// XM_011544645	8.42256e-10	8.42256e-10	4.86255	4.86255	TUMOR up vs CONTROL
19185	209771_x_at	100133941	CD24	CD24 molecule	NM_001291737 /// NM_001291738 /// NM_001291739 /// NM_013230 /// NR_117089 /// NR_11709	1.6166e-23	1.6166e-23	4.85732	4.85732	TUMOR up vs CONTROL
11470	202016_at	4232	MEST	mesoderm specific transcript	NM_001253900 /// NM_001253901 /// NM_001253902 /// NM_002402 /// NM_177524 /// NM_17752	5.90374e-13	5.90374e-13	4.85472	4.85472	TUMOR up vs CONTROL
36784	227524_at	7976	FZD3	frizzled class receptor 3	NM_017412 /// NM_145866 /// XM_011544646 /// XM_011544647 /// XM_011544648 /// XM_01154	1.11847e-23	1.11847e-23	4.85469	4.85469	TUMOR up vs CONTROL
28792	219502_at	55247	NEIL3	nei-like DNA glycosylase 3	NM_018248	7.93586e-20	7.93586e-20	4.84842	4.84842	TUMOR up vs CONTROL
46577	237322_at	440823	MIAT	myocardial infarction associated transcript (non-protein coding)	NR_003491 /// NR_033319 /// NR_033320 /// NR_033321	6.85408e-11	6.85408e-11	4.84703	4.84703	TUMOR up vs CONTROL
29301	220011_at	79000	AUNIP	aurora kinase A and ninein interacting protein	NM_001287490 /// NM_024037	4.44544e-27	4.44544e-27	4.84019	4.84019	TUMOR up vs CONTROL
28845	219555_s_at	55839	CENPN	centromere protein N	NM_001100624 /// NM_001100625 /// NM_001270473 /// NM_001270474 /// NM_018455 /// XM_00	2.80773e-20	2.80773e-20	4.82778	4.82778	TUMOR up vs CONTROL
31195	221909_at	84900	RNFT2	ring finger protein, transmembrane 2	NM_001109903 /// NM_032814 /// XM_005253969 /// XM_011538895 /// XM_011538896 /// XM_01	7.65134e-22	7.65134e-22	4.82058	4.82058	TUMOR up vs CONTROL
352	1552742_at	131096	KCNH8	potassium channel, voltage gated eag related subfamily H, member 8	NM_144633 /// XM_011533343 /// XM_011533344 /// XM_011533345 /// XM_011533346 /// XM_01	2.84481e-16	2.84481e-16	4.81749	4.81749	TUMOR up vs CONTROL
18074	208651_x_at	100133941	CD24	CD24 molecule	NM_001291737 /// NM_001291738 /// NM_001291739 /// NM_013230 /// NR_117089 /// NR_11709	9.44125e-21	9.44125e-21	4.81409	4.81409	TUMOR up vs CONTROL
12471	203016_s_at	117178	SSX2IP	synovial sarcoma, X breakpoint 2 interacting protein	NM_001166293 /// NM_001166294 /// NM_001166295 /// NM_001166417 /// NM_014021 /// XM_00	2.07152e-25	2.07152e-25	4.80996	4.80996	TUMOR up vs CONTROL
29026	219736_at	55521	TRIM36	tripartite motif containing 36	NM_001017397 /// NM_001017398 /// NM_001300752 /// NM_001300759 /// NM_018700 /// XM_00	1.18049e-13	1.18049e-13	4.79911	4.79911	TUMOR up vs CONTROL
38533	229273_at	6299	SALL1	spalt-like transcription factor 1	NM_001127892 /// NM_002968 /// XM_006721241 /// XM_011523254 /// XM_011523255	2.69167e-08	2.69167e-08	4.75687	4.75687	TUMOR up vs CONTROL
20252	210871_x_at	117178	SSX2IP	synovial sarcoma, X breakpoint 2 interacting protein	NM_001166293 /// NM_001166294 /// NM_001166295 /// NM_001166417 /// NM_014021 /// XM_00	3.59189e-22	3.59189e-22	4.75623	4.75623	TUMOR up vs CONTROL
45212	235957_at	23426	GRIP1	glutamate receptor interacting protein 1	NM_001178074 /// NM_021150 /// XM_005268754 /// XM_005268757 /// XM_011538089 /// XM_01	6.11424e-17	6.11424e-17	4.74205	4.74205	TUMOR up vs CONTROL
13399	203946_s_at	384	ARG2	arginase 2	NM_001172	1.18175e-13	1.18175e-13	4.73355	4.73355	TUMOR up vs CONTROL
34103	224839_s_at	84706	GPT2	glutamic pyruvate transaminase (alanine aminotransferase) 2	NM_001142466 /// NM_133443	5.39085e-27	5.39085e-27	4.72975	4.72975	TUMOR up vs CONTROL
42408	233149_at	729258	RPS11P6	ribosomal protein S11 pseudogene 6	---	3.36259e-14	3.36259e-14	4.72465	4.72465	TUMOR up vs CONTROL
23829	214524_at	2691	GHRH	growth hormone releasing hormone	NM_001184731 /// NM_021081 /// XM_011528784 /// XM_011528785 /// XM_011528786 /// XM_01	2.72502e-05	2.72502e-05	4.7188	4.7188	TUMOR up vs CONTROL
41325	232065_x_at	91687	CENPL	centromere protein L	NM_001127181 /// NM_001171182 /// NM_033319	1.27198e-31	1.27198e-31	4.71277	4.71277	TUMOR up vs CONTROL
14011	204558_at	8438	RAD54L	RAD54-like (S. cerevisiae)	NM_001142548 /// NM_003579 /// XM_006710975 /// XM_011542299 /// XM_011542300	1.18556e-28	1.18556e-28	4.71147	4.71147	TUMOR up vs CONTROL
39807	230547_at	3746	KCNC1	potassium channel, voltage gated Shaw related subfamily C, member 1	NM_001112741 /// NM_004976 /// XM_011520078 /// XM_011520079 /// XM_011520080 /// XM_01	5.63602e-10	5.63602e-10	4.70353	4.70353	TUMOR up vs CONTROL
24808	215509_s_at	699	BUB1	BUB1 mitotic checkpoint serine/threonine kinase	NM_001278616 /// NM_001278617 /// NM_004336 /// XR_923001	3.78537e-17	3.78537e-17	4.70276	4.70276	TUMOR up vs CONTROL
15589	206137_at	9699	RIMS2	regulating synaptic membrane exocytosis 2	NM_001100117 /// NM_001282881 /// NM_001282882 /// NM_014677 /// XM_005251106 /// XM_00	2.28105e-17	2.28105e-17	4.70028	4.70028	TUMOR up vs CONTROL
33787	224520_s_at	144453	BEST3	bestrophin 3	NM_001282613 /// NM_001282614 /// NM_001282615 /// NM_001282616 /// NM_032735 /// NM_15	9.16769e-11	9.16769e-11	4.68994	4.68994	TUMOR up vs CONTROL
14340	204887_s_at	10733	PLK4	polo-like kinase 4	NM_001190799 /// NM_001190801 /// NM_014264 /// XM_005262701 /// XM_011531552 /// XM_01	4.29137e-28	4.29137e-28	4.68506	4.68506	TUMOR up vs CONTROL
48935	239680_at	79968	WDR76	WD repeat domain 76	NM_001167941 /// NM_024908 /// XM_005254680 /// XM_005254681	1.98727e-18	1.98727e-18	4.67901	4.67901	TUMOR up vs CONTROL
30130	220840_s_at	55732	C1orf112	chromosome 1 open reading frame 112	NM_018186 /// XM_005245317 /// XM_005245319 /// XM_011509731 /// XM_011509732 /// XM_01	3.50809e-29	3.50809e-29	4.67666	4.67666	TUMOR up vs CONTROL
14445	204992_s_at	5217	PFN2	profilin 2	NM_002628 /// NM_053024	1.40291e-27	1.40291e-27	4.67336	4.67336	TUMOR up vs CONTROL
40405	231145_at	5083	PAX9	paired box 9	NM_006194	4.68024e-09	4.68024e-09	4.67006	4.67006	TUMOR up vs CONTROL
40818	231558_at	---	---	---	---	1.25327e-13	1.25327e-13	4.66888	4.66888	TUMOR up vs CONTROL
22791	213484_at	119	ADD2	adducin 2 (beta)	NM_001185054 /// NM_001185055 /// NM_001617 /// NM_017482 /// NM_017483 /// NM_017484 /	2.12259e-12	2.12259e-12	4.65877	4.65877	TUMOR up vs CONTROL
35394	226132_s_at	149175	MANEAL	mannosidase, endo-alpha-like	NM_001031740 /// NM_001113482 /// NM_152496 /// XM_005270510 /// XM_011540788	4.60565e-11	4.60565e-11	4.65324	4.65324	TUMOR up vs CONTROL
12729	203276_at	4001	LMNB1	lamin B1	NM_001198557 /// NM_005573 /// XR_948250	4.25628e-16	4.25628e-16	4.65161	4.65161	TUMOR up vs CONTROL
38166	228906_at	80312	TET1	tet methylcytosine dioxygenase 1	NM_030625 /// XM_011540204 /// XM_011540205 /// XM_011540206 /// XM_011540207	1.05594e-21	1.05594e-21	4.65133	4.65133	TUMOR up vs CONTROL
17935	208511_at	26255	PTTG3P	pituitary tumor-transforming 3, pseudogene	NR_002734	6.1278e-25	6.1278e-25	4.64734	4.64734	TUMOR up vs CONTROL
46258	237003_at	144453	BEST3	bestrophin 3	NM_001282613 /// NM_001282614 /// NM_001282615 /// NM_001282616 /// NM_032735 /// NM_15	1.56217e-12	1.56217e-12	4.64625	4.64625	TUMOR up vs CONTROL
39497	230237_at	116	ADCYAP1	adenylate cyclase activating polypeptide 1 (pituitary)	NM_001099733 /// NM_001117 /// XM_005258081	9.26659e-05	9.26659e-05	4.64352	4.64352	TUMOR up vs CONTROL
11164	201710_at	4605	MYBL2	v-myb avian myeloblastosis viral oncogene homolog-like 2	NM_001278610 /// NM_002466	8.68648e-21	8.68648e-21	4.62602	4.62602	TUMOR up vs CONTROL
12472	203017_s_at	117178	SSX2IP	synovial sarcoma, X breakpoint 2 interacting protein	NM_001166293 /// NM_001166294 /// NM_001166295 /// NM_001166417 /// NM_014021 /// XM_00	6.41837e-24	6.41837e-24	4.62007	4.62007	TUMOR up vs CONTROL
31323	222037_at	4173	MCM4	minichromosome maintenance complex component 4	NM_005914 /// NM_182746 /// XM_005251234	1.86563e-17	1.86563e-17	4.61622	4.61622	TUMOR up vs CONTROL
19746	210341_at	4661	MYT1	myelin transcription factor 1	NM_004535	5.90984e-10	5.90984e-10	4.61494	4.61494	TUMOR up vs CONTROL
46231	236976_at	2175	FANCA	Fanconi anemia complementation group A	NM_000135 /// NM_001018112 /// NM_001286167 /// XM_005256294 /// XM_011522945 /// XM_01	4.68058e-12	4.68058e-12	4.61436	4.61436	TUMOR up vs CONTROL
32056	222771_s_at	50804	MYEF2	myelin expression factor 2	NM_001301210 /// NM_016132 /// NR_125408 /// XM_005254422 /// XM_005254424 /// XM_00525	1.4549e-17	1.4549e-17	4.59785	4.59785	TUMOR up vs CONTROL
11971	202517_at	1400	CRMP1	collapsin response mediator protein 1	NM_001014809 /// NM_001288661 /// NM_001288662 /// NM_001313	8.93245e-11	8.93245e-11	4.59236	4.59236	TUMOR up vs CONTROL
39498	230238_at	134548	SOWAHA	sosondowah ankyrin repeat domain family member A	NM_175873	8.08615e-13	8.08615e-13	4.59088	4.59088	TUMOR up vs CONTROL
44948	235693_at	---	---	---	---	1.86119e-10	1.86119e-10	4.59077	4.59077	TUMOR up vs CONTROL
54350	40020_at	1951	CELSR3	cadherin, EGF LAG seven-pass G-type receptor 3	NM_001407	1.54762e-15	1.54762e-15	4.58974	4.58974	TUMOR up vs CONTROL
44931	235676_at	90701	SEC11C	SEC11 homolog C, signal peptidase complex subunit	NM_001307941 /// NM_033280 /// XM_005266779 /// XM_011526260	1.75956e-09	1.75956e-09	4.58905	4.58905	TUMOR up vs CONTROL
14181	204728_s_at	11169	WDHD1	WD repeat and HMG-box DNA binding protein 1	NM_001008396 /// NM_007086 /// XM_006720012 /// XM_011536373	1.19039e-25	1.19039e-25	4.58316	4.58316	TUMOR up vs CONTROL
31091	221805_at	4747	NEFL	neurofilament, light polypeptide	NM_006158	1.21076e-05	1.21076e-05	4.58132	4.58132	TUMOR up vs CONTROL
39335	230075_at	116442	RAB39B	RAB39B, member RAS oncogene family	NM_171998	1.04171e-15	1.04171e-15	4.57859	4.57859	TUMOR up vs CONTROL
26931	217640_x_at	220134	SKA1	spindle and kinetochore associated complex subunit 1	NM_001039535 /// NM_145060	4.50381e-15	4.50381e-15	4.56844	4.56844	TUMOR up vs CONTROL
27876	218585_s_at	51514	DTL	denticleless E3 ubiquitin protein ligase homolog (Drosophila)	NM_001286229 /// NM_001286230 /// NM_016448 /// XM_011509614	3.45753e-17	3.45753e-17	4.56542	4.56542	TUMOR up vs CONTROL
51772	242517_at	84634	KISS1R	KISS1 receptor	NM_032551	6.34865e-09	6.34865e-09	4.56129	4.56129	TUMOR up vs CONTROL
47788	238533_at	2045	EPHA7	EPH receptor A7	NM_001288629 /// NM_001288630 /// NM_004440 /// XM_005248669 /// XM_005248671	2.25794e-10	2.25794e-10	4.55693	4.55693	TUMOR up vs CONTROL
14322	204869_at	5126	PCSK2	proprotein convertase subtilisin/kexin type 2	NM_001201528 /// NM_001201529 /// NM_002594	3.07854e-06	3.07854e-06	4.55476	4.55476	TUMOR up vs CONTROL
17193	207746_at	10721	POLQ	polymerase (DNA directed), theta	NM_199420 /// XM_011512343 /// XM_011512344 /// XM_011512345 /// XM_011512346 /// XM_01	1.33815e-15	1.33815e-15	4.55233	4.55233	TUMOR up vs CONTROL
15377	205924_at	5865	RAB3B	RAB3B, member RAS oncogene family	NM_002867 /// XM_011541881	6.37567e-10	6.37567e-10	4.53378	4.53378	TUMOR up vs CONTROL
50790	241535_at	101060391	LOC101060391	zinc finger CCCH domain-containing protein 18-like	XM_011509040 /// XM_011509041 /// XM_011509042 /// XM_011510444 /// XM_011510445 /// XM	6.44088e-08	6.44088e-08	4.53326	4.53326	TUMOR up vs CONTROL
15186	205733_at	641	BLM	Bloom syndrome, RecQ helicase-like	NM_000057 /// NM_001287246 /// NM_001287247 /// NM_001287248 /// XM_006720632 /// XM_01	3.36542e-28	3.36542e-28	4.5269	4.5269	TUMOR up vs CONTROL
48614	239359_at	441061	MARCHF11	membrane associated ring finger 11	NM_001102562	1.9803e-08	1.9803e-08	4.5223	4.5223	TUMOR up vs CONTROL
23756	214451_at	7021	TFAP2B	transcription factor AP-2 beta (activating enhancer binding protein 2 beta)	NM_003221 /// XM_006715176 /// XM_006715177 /// XM_011514834 /// XM_011514835 /// XM_01	9.62328e-07	9.62328e-07	4.52166	4.52166	TUMOR up vs CONTROL
38133	228873_at	169044	COL22A1	collagen, type XXII, alpha 1	NM_152888 /// XM_011516883 /// XM_011516884 /// XM_011516885 /// XM_011516886 /// XM_01	5.86358e-10	5.86358e-10	4.51901	4.51901	TUMOR up vs CONTROL
36805	227545_at	580	BARD1	BRCA1 associated RING domain 1	NM_000465 /// NM_001282543 /// NM_001282545 /// NM_001282548 /// NM_001282549 /// NR_10	3.60363e-21	3.60363e-21	4.51225	4.51225	TUMOR up vs CONTROL
22561	213253_at	10592	SMC2	structural maintenance of chromosomes 2	NM_001042550 /// NM_001042551 /// NM_001265602 /// NM_006444 /// XM_006716933 /// XM_01	1.41325e-20	1.41325e-20	4.51154	4.51154	TUMOR up vs CONTROL
28269	218979_at	80010	RMI1	RecQ mediated genome instability 1	NM_024945 /// XM_005252211 /// XM_005252213 /// XM_011519034	1.11778e-29	1.11778e-29	4.51	4.51	TUMOR up vs CONTROL
20073	210683_at	4902	NRTN	neurturin	NM_004558 /// XM_011528041	4.6602e-11	4.6602e-11	4.50633	4.50633	TUMOR up vs CONTROL
38927	229667_s_at	3218	HOXB8	homeobox B8	NM_024016 /// XM_005257286	1.242e-06	1.242e-06	4.49399	4.49399	TUMOR up vs CONTROL
41032	231772_x_at	64946	CENPH	centromere protein H	NM_022909	7.36175e-18	7.36175e-18	4.49152	4.49152	TUMOR up vs CONTROL
15079	205626_s_at	793	CALB1	calbindin 1	NM_004929	5.477e-07	5.477e-07	4.49119	4.49119	TUMOR up vs CONTROL
53916	244660_at	1994	ELAVL1	ELAV like RNA binding protein 1	NM_001419 /// XM_011527777	3.45455e-11	3.45455e-11	4.48924	4.48924	TUMOR up vs CONTROL
33463	224185_at	---	---	---	---	6.12762e-23	6.12762e-23	4.48806	4.48806	TUMOR up vs CONTROL
40380	231120_x_at	5570	PKIB	protein kinase (cAMP-dependent, catalytic) inhibitor beta	NM_001270393 /// NM_001270394 /// NM_001270395 /// NM_032471 /// NM_181794 /// NM_18179	5.61948e-06	5.61948e-06	4.47688	4.47688	TUMOR up vs CONTROL
31202	221916_at	4747	NEFL	neurofilament, light polypeptide	NM_006158	4.39569e-06	4.39569e-06	4.46807	4.46807	TUMOR up vs CONTROL
12473	203018_s_at	117178	SSX2IP	synovial sarcoma, X breakpoint 2 interacting protein	NM_001166293 /// NM_001166294 /// NM_001166295 /// NM_001166417 /// NM_014021 /// XM_00	1.1967e-22	1.1967e-22	4.45945	4.45945	TUMOR up vs CONTROL
51549	242294_at	200933	FBXO45	F-box protein 45	NM_001105573	8.81018e-25	8.81018e-25	4.4502	4.4502	TUMOR up vs CONTROL
41327	232067_at	84553	FAXC	failed axon connections homolog	NM_032511 /// XM_005267164 /// XM_006715581 /// XM_006715582 /// XM_011536186 /// XM_01	5.49942e-19	5.49942e-19	4.43944	4.43944	TUMOR up vs CONTROL
33593	224320_s_at	84515	MCM8	minichromosome maintenance 8 homologous recombination repair factor	NM_001281520 /// NM_001281521 /// NM_001281522 /// NM_032485 /// NM_182802 /// XM_01152	8.39007e-25	8.39007e-25	4.43808	4.43808	TUMOR up vs CONTROL
46262	237007_at	---	---	---	---	3.88953e-09	3.88953e-09	4.43792	4.43792	TUMOR up vs CONTROL
53626	244370_at	340533	KIAA2022	KIAA2022	NM_001008537 /// XM_011530935	1.7138e-06	1.7138e-06	4.42838	4.42838	TUMOR up vs CONTROL
19980	210587_at	83729	INHBE	inhibin beta E	NM_031479	3.35248e-11	3.35248e-11	4.42712	4.42712	TUMOR up vs CONTROL
14946	205493_s_at	10570	DPYSL4	dihydropyrimidinase-like 4	NM_006426 /// XM_005252658 /// XM_011539124 /// XM_011539125	5.63809e-08	5.63809e-08	4.42612	4.42612	TUMOR up vs CONTROL
51538	242283_at	127602	DNAH14	dynein, axonemal, heavy chain 14	NM_001145154 /// NM_001373 /// NM_144989 /// XM_006711735 /// XM_011544057 /// XM_01154	1.05839e-17	1.05839e-17	4.41607	4.41607	TUMOR up vs CONTROL
48457	239202_at	5865	RAB3B	RAB3B, member RAS oncogene family	NM_002867 /// XM_011541881	8.39584e-13	8.39584e-13	4.39263	4.39263	TUMOR up vs CONTROL
1674	1554572_a_at	79723	SUV39H2	suppressor of variegation 3-9 homolog 2 (Drosophila)	NM_001193424 /// NM_001193425 /// NM_001193426 /// NM_001193427 /// NM_024670 /// NR_03	6.66243e-28	6.66243e-28	4.39254	4.39254	TUMOR up vs CONTROL
39966	230706_s_at	94032	CAMK2N2	calcium/calmodulin-dependent protein kinase II inhibitor 2	NM_033259	2.5468e-15	2.5468e-15	4.39017	4.39017	TUMOR up vs CONTROL
18853	209434_s_at	5471	PPAT	phosphoribosyl pyrophosphate amidotransferase	NM_002703 /// XM_011534387	1.47268e-27	1.47268e-27	4.38439	4.38439	TUMOR up vs CONTROL
45166	235911_at	4241	MFI2	antigen p97 (melanoma associated) identified by monoclonal antibodies 133.2 and 96.5	NM_005929 /// NM_033316 /// XM_006713643 /// XM_006713644 /// XM_011512850 /// XM_01151	5.34761e-16	5.34761e-16	4.37343	4.37343	TUMOR up vs CONTROL
15391	205938_at	22843	PPM1E	protein phosphatase, Mg2+/Mn2+ dependent, 1E	NM_014906 /// NR_048561 /// XM_005257169 /// XM_011524534	2.1861e-14	2.1861e-14	4.37277	4.37277	TUMOR up vs CONTROL
2446	1555602_a_at	1995	ELAVL3	ELAV like neuron-specific RNA binding protein 3	NM_001420 /// NM_032281 /// XM_011527778 /// XM_011527779 /// XR_936166	2.4302e-08	2.4302e-08	4.37197	4.37197	TUMOR up vs CONTROL
51309	242054_s_at	6496	SIX3	SIX homeobox 3	NM_005413 /// XM_011533042	1.31283e-08	1.31283e-08	4.36654	4.36654	TUMOR up vs CONTROL
45491	236236_at	65267	WNK3	WNK lysine deficient protein kinase 3	NM_001002838 /// NM_020922 /// XM_006724593 /// XM_011530802 /// XM_011530803 /// XM_01	1.86052e-17	1.86052e-17	4.3653	4.3653	TUMOR up vs CONTROL
19106	209692_at	2139	EYA2	EYA transcriptional coactivator and phosphatase 2	NM_005244 /// NM_172110 /// NM_172111 /// NM_172112 /// NM_172113 /// XM_005260327 ///	1.55186e-09	1.55186e-09	4.36528	4.36528	TUMOR up vs CONTROL
2607	1555826_at	332	BIRC5	baculoviral IAP repeat containing 5	NM_001012270 /// NM_001012271 /// NM_001168 /// XR_243654 /// XR_934452	9.20852e-23	9.20852e-23	4.36452	4.36452	TUMOR up vs CONTROL
40129	230869_at	728215	FAM155A	family with sequence similarity 155, member A	NM_001080396 /// XM_011521109	6.56219e-06	6.56219e-06	4.36283	4.36283	TUMOR up vs CONTROL
53620	244364_at	53904	MYO3A	myosin IIIA	NM_017433 /// XM_011519498 /// XM_011519499 /// XM_011519500 /// XM_011519501 /// XM_01	3.80774e-12	3.80774e-12	4.34875	4.34875	TUMOR up vs CONTROL
11384	201930_at	4175	MCM6	minichromosome maintenance complex component 6	NM_005915	2.86533e-32	2.86533e-32	4.34726	4.34726	TUMOR up vs CONTROL
17164	207717_s_at	5318	PKP2	plakophilin 2	NM_001005242 /// NM_004572	1.94149e-12	1.94149e-12	4.33604	4.33604	TUMOR up vs CONTROL
45567	236312_at	4085	MAD2L1	MAD2 mitotic arrest deficient-like 1 (yeast)	NM_002358	1.67977e-26	1.67977e-26	4.3282	4.3282	TUMOR up vs CONTROL
32247	222962_s_at	55388	MCM10	minichromosome maintenance 10 replication initiation factor	NM_018518 /// NM_182751 /// XM_011519538	2.44265e-23	2.44265e-23	4.32524	4.32524	TUMOR up vs CONTROL
34503	225240_s_at	124540	MSI2	musashi RNA binding protein 2	NM_138962 /// NM_170721 /// XM_005257014 /// XM_005257015 /// XM_005257018 /// XM_00672	2.86461e-24	2.86461e-24	4.31986	4.31986	TUMOR up vs CONTROL
38783	229523_at	645369	TMEM200C	transmembrane protein 200C	NM_001080209 /// XM_005258130 /// XM_011525729	7.5412e-14	7.5412e-14	4.31592	4.31592	TUMOR up vs CONTROL
37857	228597_at	54069	MIS18A	MIS18 kinetochore protein A	NM_018944	4.13416e-25	4.13416e-25	4.31309	4.31309	TUMOR up vs CONTROL
38503	229243_at	---	---	---	---	1.03228e-17	1.03228e-17	4.31154	4.31154	TUMOR up vs CONTROL
22865	213558_at	27445	PCLO	piccolo presynaptic cytomatrix protein	NM_014510 /// NM_033026	1.59145e-12	1.59145e-12	4.29183	4.29183	TUMOR up vs CONTROL
48792	239537_at	8128	ST8SIA2	ST8 alpha-N-acetyl-neuraminide alpha-2,8-sialyltransferase 2	NM_006011	3.14099e-10	3.14099e-10	4.28997	4.28997	TUMOR up vs CONTROL
41455	232195_at	57512	GPR158	G protein-coupled receptor 158	NM_020752 /// XR_930511 /// XR_930512	1.4866e-11	1.4866e-11	4.28868	4.28868	TUMOR up vs CONTROL
19094	209680_s_at	3833	KIFC1	kinesin family member C1	NM_002263 /// XM_005275403 /// XM_006726001 /// XM_011514585 /// XM_011514586 /// XM_01	8.71681e-26	8.71681e-26	4.28766	4.28766	TUMOR up vs CONTROL
25030	215731_s_at	10198	MPHOSPH9	M-phase phosphoprotein 9	NM_022782 /// NR_103517 /// XM_006719188 /// XM_006719189 /// XM_006719191 /// XM_00671	5.19015e-19	5.19015e-19	4.27386	4.27386	TUMOR up vs CONTROL
13272	203819_s_at	10643	IGF2BP3	insulin-like growth factor 2 mRNA binding protein 3	NM_006547 /// XM_006715639 /// XM_011515089 /// XM_011515090 /// XM_011515091 /// XM_01	7.35938e-08	7.35938e-08	4.27145	4.27145	TUMOR up vs CONTROL
33003	223721_s_at	56521	DNAJC12	DnaJ (Hsp40) homolog, subfamily C, member 12	NM_021800 /// NM_201262 /// XM_011539967	1.49327e-09	1.49327e-09	4.26982	4.26982	TUMOR up vs CONTROL
41542	232282_at	65267	WNK3	WNK lysine deficient protein kinase 3	NM_001002838 /// NM_020922 /// XM_006724593 /// XM_011530802 /// XM_011530803 /// XM_01	7.81387e-16	7.81387e-16	4.26681	4.26681	TUMOR up vs CONTROL
13697	204244_s_at	10926	DBF4	DBF4 zinc finger	NM_006716 /// XM_005250120 /// XM_005250121 /// XM_005250122 /// XM_006715843 /// XM_01	3.77436e-27	3.77436e-27	4.26508	4.26508	TUMOR up vs CONTROL
51839	242584_at	84140	FAM161A	family with sequence similarity 161, member A	NM_001201543 /// NM_032180 /// NR_037710 /// XR_939724	9.18392e-21	9.18392e-21	4.24716	4.24716	TUMOR up vs CONTROL
29810	220520_s_at	54830	NUP62CL	nucleoporin 62kDa C-terminal like	NM_017681 /// NR_033676 /// XR_938401	6.92846e-14	6.92846e-14	4.24266	4.24266	TUMOR up vs CONTROL
28800	219510_at	10721	POLQ	polymerase (DNA directed), theta	NM_199420 /// XM_011512343 /// XM_011512344 /// XM_011512345 /// XM_011512346 /// XM_01	7.97432e-27	7.97432e-27	4.24066	4.24066	TUMOR up vs CONTROL
14221	204768_s_at	2237	FEN1	flap structure-specific endonuclease 1	NM_004111	7.88335e-16	7.88335e-16	4.23844	4.23844	TUMOR up vs CONTROL
49117	239862_at	---	---	---	---	6.51264e-10	6.51264e-10	4.23049	4.23049	TUMOR up vs CONTROL
52927	243672_at	27164	SALL3	spalt-like transcription factor 3	NM_171999	1.22769e-07	1.22769e-07	4.22687	4.22687	TUMOR up vs CONTROL
8758	1568604_a_at	8618	CADPS	Ca++-dependent secretion activator	NM_003716 /// NM_183393 /// NM_183394 /// XM_006713378 /// XM_011534171 /// XM_01153417	7.34632e-09	7.34632e-09	4.2258	4.2258	TUMOR up vs CONTROL
22556	213248_at	730101	LOC730101	uncharacterized LOC730101	NR_024403 /// NR_024405	1.48071e-24	1.48071e-24	4.21748	4.21748	TUMOR up vs CONTROL
39480	230220_at	285175	UNC80	unc-80 homolog (C. elegans)	NM_032504 /// NM_182587 /// XM_005246476 /// XM_011511004 /// XM_011511005 /// XM_01151	2.21892e-11	2.21892e-11	4.21459	4.21459	TUMOR up vs CONTROL
48548	239293_at	140767	NRSN1	neurensin 1	NM_080723	5.15497e-12	5.15497e-12	4.21265	4.21265	TUMOR up vs CONTROL
27760	218469_at	26585	GREM1	gremlin 1, DAN family BMP antagonist	NM_001191322 /// NM_001191323 /// NM_013372 /// XM_005254301 /// XM_006725542 /// XM_01	1.42524e-07	1.42524e-07	4.20693	4.20693	TUMOR up vs CONTROL
4466	1558856_at	63950	DMRTA2	DMRT-like family A2	NM_032110 /// XM_011541937	5.44658e-13	5.44658e-13	4.20084	4.20084	TUMOR up vs CONTROL
3132	1556629_a_at	6616	SNAP25	synaptosome associated protein 25kDa	NM_003081 /// NM_130811 /// XM_005260808 /// XM_005260810	2.6731e-10	2.6731e-10	4.19862	4.19862	TUMOR up vs CONTROL
36947	227687_at	219844	HYLS1	hydrolethalus syndrome 1	NM_001134793 /// NM_145014 /// XM_005271430 /// XM_006718777 /// XM_006718778 /// XM_01	7.12701e-19	7.12701e-19	4.1938	4.1938	TUMOR up vs CONTROL
14173	204720_s_at	9829	DNAJC6	DnaJ (Hsp40) homolog, subfamily C, member 6	NM_001256864 /// NM_001256865 /// NM_014787 /// XM_011542483 /// XM_011542484 /// XM_01	8.23955e-08	8.23955e-08	4.18657	4.18657	TUMOR up vs CONTROL
17486	208051_s_at	10605	PAIP1	poly(A) binding protein interacting protein 1	NM_006451 /// NM_182789 /// NM_183323 /// XM_005248230 /// XM_011513938	1.31183e-26	1.31183e-26	4.18037	4.18037	TUMOR up vs CONTROL
14618	205165_at	1951	CELSR3	cadherin, EGF LAG seven-pass G-type receptor 3	NM_001407	3.94481e-14	3.94481e-14	4.16521	4.16521	TUMOR up vs CONTROL
12524	203069_at	9900	SV2A	synaptic vesicle glycoprotein 2A	NM_001278719 /// NM_014849	7.32208e-16	7.32208e-16	4.16486	4.16486	TUMOR up vs CONTROL
20412	211042_x_at	4162	MCAM	melanoma cell adhesion molecule	NM_006500	6.45056e-26	6.45056e-26	4.16462	4.16462	TUMOR up vs CONTROL
17072	207625_s_at	9139	CBFA2T2	core-binding factor, runt domain, alpha subunit 2; translocated to, 2	NM_001032999 /// NM_001039709 /// NM_005093 /// NM_175864 /// XM_006723886 /// XM_01152	4.4691e-19	4.4691e-19	4.16159	4.16159	TUMOR up vs CONTROL
3756	1557598_at	101927870	LOC101927870	uncharacterized LOC101927870	NR_110141	4.57089e-11	4.57089e-11	4.15969	4.15969	TUMOR up vs CONTROL
40055	230795_at	---	---	---	---	5.63939e-13	5.63939e-13	4.15761	4.15761	TUMOR up vs CONTROL
27688	218397_at	55120	FANCL	Fanconi anemia complementation group L	NM_001114636 /// NM_018062 /// XM_005264395 /// XM_005264397 /// XM_011532939 /// XM_01	1.07856e-27	1.07856e-27	4.157	4.157	TUMOR up vs CONTROL
44521	235266_at	29028	ATAD2	ATPase family, AAA domain containing 2	NM_014109 /// XM_011516994 /// XM_011516995 /// XM_011516996 /// XR_928326	7.60423e-20	7.60423e-20	4.15428	4.15428	TUMOR up vs CONTROL
15657	206205_at	10198	MPHOSPH9	M-phase phosphoprotein 9	NM_022782 /// NR_103517 /// XM_006719188 /// XM_006719189 /// XM_006719191 /// XM_00671	7.9161e-30	7.9161e-30	4.14495	4.14495	TUMOR up vs CONTROL
22974	213668_s_at	6659	SOX4	SRY box 4	NM_003107	1.03076e-15	1.03076e-15	4.14445	4.14445	TUMOR up vs CONTROL
47887	238632_at	105377283	LOC105377283	uncharacterized LOC105377283	XR_938888 /// XR_938889 /// XR_949510 /// XR_949511	4.05163e-09	4.05163e-09	4.1419	4.1419	TUMOR up vs CONTROL
52921	243666_at	---	---	---	---	7.59672e-12	7.59672e-12	4.14156	4.14156	TUMOR up vs CONTROL
32909	223627_at	84206	MEX3B	mex-3 RNA binding family member B	NM_032246	3.81475e-16	3.81475e-16	4.14098	4.14098	TUMOR up vs CONTROL
23912	214608_s_at	2138	EYA1	EYA transcriptional coactivator and phosphatase 1	NM_000503 /// NM_001288574 /// NM_001288575 /// NM_172058 /// NM_172059 /// NM_172060 /	2.28047e-10	2.28047e-10	4.13925	4.13925	TUMOR up vs CONTROL
32128	222843_at	63979	FIGNL1	fidgetin-like 1	NM_001042762 /// NM_001287492 /// NM_001287493 /// NM_001287494 /// NM_001287495 /// NM	3.58413e-28	3.58413e-28	4.13092	4.13092	TUMOR up vs CONTROL
40045	230785_at	27164	SALL3	spalt-like transcription factor 3	NM_171999	1.05832e-07	1.05832e-07	4.1288	4.1288	TUMOR up vs CONTROL
51884	242629_at	5865	RAB3B	RAB3B, member RAS oncogene family	NM_002867 /// XM_011541881	5.58292e-10	5.58292e-10	4.12504	4.12504	TUMOR up vs CONTROL
42501	233243_at	---	---	---	---	2.46858e-17	2.46858e-17	4.11814	4.11814	TUMOR up vs CONTROL
20426	211056_s_at	6715	SRD5A1	steroid-5-alpha-reductase, alpha polypeptide 1 (3-oxo-5 alpha-steroid delta 4-dehydroge	NM_001047 /// XM_011514103	1.34196e-21	1.34196e-21	4.11811	4.11811	TUMOR up vs CONTROL
38724	229464_at	50804	MYEF2	myelin expression factor 2	NM_001301210 /// NM_016132 /// NR_125408 /// XM_005254422 /// XM_005254424 /// XM_00525	5.48914e-17	5.48914e-17	4.11705	4.11705	TUMOR up vs CONTROL
48257	239002_at	259266	ASPM	abnormal spindle microtubule assembly	NM_001206846 /// NM_018136	1.58124e-15	1.58124e-15	4.11459	4.11459	TUMOR up vs CONTROL
9597	1570032_at	8120	AP3B2	adaptor-related protein complex 3, beta 2 subunit	NM_001278511 /// NM_001278512 /// NM_004644 /// XM_011522097 /// XM_011522098 /// XM_01	1.82657e-14	1.82657e-14	4.10579	4.10579	TUMOR up vs CONTROL
11694	202240_at	5347	PLK1	polo-like kinase 1	NM_005030	2.22303e-20	2.22303e-20	4.10549	4.10549	TUMOR up vs CONTROL
18229	208808_s_at	3148	HMGB2	high mobility group box 2	NM_001130688 /// NM_001130689 /// NM_002129	2.62705e-30	2.62705e-30	4.09859	4.09859	TUMOR up vs CONTROL
15078	205625_s_at	793	CALB1	calbindin 1	NM_004929	3.74942e-06	3.74942e-06	4.09819	4.09819	TUMOR up vs CONTROL
35396	226134_s_at	124540	MSI2	musashi RNA binding protein 2	NM_138962 /// NM_170721 /// XM_005257014 /// XM_005257015 /// XM_005257018 /// XM_00672	6.8104e-22	6.8104e-22	4.09616	4.09616	TUMOR up vs CONTROL
32057	222772_at	50804	MYEF2	myelin expression factor 2	NM_001301210 /// NM_016132 /// NR_125408 /// XM_005254422 /// XM_005254424 /// XM_00525	2.12478e-18	2.12478e-18	4.09578	4.09578	TUMOR up vs CONTROL
45050	235795_at	5080	PAX6	paired box 6	NM_000280 /// NM_001127612 /// NM_001258462 /// NM_001258463 /// NM_001258464 /// NM_00	6.66028e-10	6.66028e-10	4.09119	4.09119	TUMOR up vs CONTROL
41936	232676_x_at	50804	MYEF2	myelin expression factor 2	NM_001301210 /// NM_016132 /// NR_125408 /// XM_005254422 /// XM_005254424 /// XM_00525	2.82057e-21	2.82057e-21	4.08699	4.08699	TUMOR up vs CONTROL
28973	219683_at	7976	FZD3	frizzled class receptor 3	NM_017412 /// NM_145866 /// XM_011544646 /// XM_011544647 /// XM_011544648 /// XM_01154	2.61706e-19	2.61706e-19	4.07864	4.07864	TUMOR up vs CONTROL
37451	228191_at	28982	FLVCR1	feline leukemia virus subgroup C cellular receptor 1	NM_014053 /// XM_011509446 /// XM_011509447 /// XM_011509448 /// XR_247024 /// XR_42677	2.71931e-24	2.71931e-24	4.07327	4.07327	TUMOR up vs CONTROL
19447	210036_s_at	3757	KCNH2	potassium channel, voltage gated eag related subfamily H, member 2	NM_000238 /// NM_001204798 /// NM_172056 /// NM_172057 /// XM_011516185 /// XM_01151618	2.79791e-17	2.79791e-17	4.0724	4.0724	TUMOR up vs CONTROL
28515	219225_at	79605	PGBD5	piggyBac transposable element derived 5	NM_001258311 /// NM_024554	4.70591e-13	4.70591e-13	4.07106	4.07106	TUMOR up vs CONTROL
39204	229944_at	4986	OPRK1	opioid receptor, kappa 1	NM_000912 /// NM_001282904	4.38087e-07	4.38087e-07	4.06683	4.06683	TUMOR up vs CONTROL
44233	234978_at	120103	SLC36A4	solute carrier family 36 (proton/amino acid symporter), member 4	NM_001286139 /// NM_152313 /// XM_005273758 /// XM_006718762 /// XM_006718763	3.11859e-14	3.11859e-14	4.06639	4.06639	TUMOR up vs CONTROL
23678	214373_at	---	---	---	---	3.40026e-15	3.40026e-15	4.05929	4.05929	TUMOR up vs CONTROL
14148	204695_at	993	CDC25A	cell division cycle 25A	NM_001789 /// NM_201567 /// XM_006713434 /// XM_006713435 /// XM_006713436 /// XM_01153	1.07555e-24	1.07555e-24	4.05811	4.05811	TUMOR up vs CONTROL
11215	201761_at	10797	MTHFD2	methylenetetrahydrofolate dehydrogenase (NADP+ dependent) 2, methenyltetrahydrofolate c	NM_001040409 /// NM_006636 /// NR_027405 /// XM_006711924	2.28039e-27	2.28039e-27	4.05628	4.05628	TUMOR up vs CONTROL
14076	204623_at	7033	TFF3	trefoil factor 3	NM_003226	9.34124e-07	9.34124e-07	4.05309	4.05309	TUMOR up vs CONTROL
30870	221582_at	92815	HIST3H2A	histone cluster 3, H2a	NM_033445	1.60698e-11	1.60698e-11	4.0503	4.0503	TUMOR up vs CONTROL
16251	206799_at	10647	SCGB1D2	secretoglobin, family 1D, member 2	NM_006551 /// XM_006718422	9.23883e-08	9.23883e-08	4.04756	4.04756	TUMOR up vs CONTROL
35040	225777_at	89958	SAPCD2	suppressor APC domain containing 2	NM_178448 /// XM_011519180	1.05286e-23	1.05286e-23	4.04714	4.04714	TUMOR up vs CONTROL
32852	223570_at	55388	MCM10	minichromosome maintenance 10 replication initiation factor	NM_018518 /// NM_182751 /// XM_011519538	9.69663e-28	9.69663e-28	4.04126	4.04126	TUMOR up vs CONTROL
36838	227578_at	100128191	TMPO-AS1	TMPO antisense RNA 1	NR_027157	2.73374e-26	2.73374e-26	4.04062	4.04062	TUMOR up vs CONTROL
15270	205817_at	6495	SIX1	SIX homeobox 1	NM_005982	3.86653e-13	3.86653e-13	4.03919	4.03919	TUMOR up vs CONTROL
12682	203228_at	5050	PAFAH1B3	platelet-activating factor acetylhydrolase 1b, catalytic subunit 3 (29kDa)	NM_001145939 /// NM_001145940 /// NM_002573	5.33831e-21	5.33831e-21	4.03253	4.03253	TUMOR up vs CONTROL
2051	1555074_a_at	27133	KCNH5	potassium channel, voltage gated eag related subfamily H, member 5	NM_139318 /// NM_172375 /// NM_172376 /// XM_011536658	5.78096e-08	5.78096e-08	4.02986	4.02986	TUMOR up vs CONTROL
38640	229380_at	387597	ILDR2	immunoglobulin-like domain containing receptor 2	NM_199351 /// XM_006711308 /// XM_006711309 /// XM_006711314 /// XM_011509526 /// XM_01	3.8614e-08	3.8614e-08	4.02863	4.02863	TUMOR up vs CONTROL
10704	201250_s_at	6513	SLC2A1	solute carrier family 2 (facilitated glucose transporter), member 1	NM_006516	3.03582e-15	3.03582e-15	4.02805	4.02805	TUMOR up vs CONTROL
34944	225681_at	115908	CTHRC1	collagen triple helix repeat containing 1	NM_001256099 /// NM_138455 /// XM_011516824	6.77608e-13	6.77608e-13	4.02195	4.02195	TUMOR up vs CONTROL
45018	235763_at	204962	SLC44A5	solute carrier family 44, member 5	NM_001130058 /// NM_152697 /// XM_006710445 /// XM_011540981 /// XM_011540982 /// XM_01	1.5656e-06	1.5656e-06	4.01945	4.01945	TUMOR up vs CONTROL
35055	225792_at	51361	HOOK1	hook microtubule-tethering protein 1	NM_015888 /// XM_006710676 /// XM_011541562 /// XM_011541563 /// XR_246271 /// XR_94666	1.69059e-20	1.69059e-20	4.01176	4.01176	TUMOR up vs CONTROL
13984	204531_s_at	672	BRCA1	breast cancer 1, early onset	NM_007294 /// NM_007295 /// NM_007296 /// NM_007297 /// NM_007298 /// NM_007299 /// NM_	2.72858e-32	2.72858e-32	4.00994	4.00994	TUMOR up vs CONTROL
36631	227370_at	165215	FAM171B	family with sequence similarity 171, member B	NM_177454 /// XM_005246362 /// XM_011510764	4.17508e-11	4.17508e-11	4.00931	4.00931	TUMOR up vs CONTROL
13623	204170_s_at	1164	CKS2	CDC28 protein kinase regulatory subunit 2	NM_001827	1.95134e-21	1.95134e-21	4.00689	4.00689	TUMOR up vs CONTROL
28787	219497_s_at	53335	BCL11A	B-cell CLL/lymphoma 11A (zinc finger protein)	NM_018014 /// NM_022893 /// NM_138553 /// NM_138559 /// XM_011532909 /// XM_011532910 /	4.00683e-12	4.00683e-12	3.99919	3.99919	TUMOR up vs CONTROL
22718	213411_at	53616	ADAM22	ADAM metallopeptidase domain 22	NM_004194 /// NM_016351 /// NM_021721 /// NM_021722 /// NM_021723 /// XM_005250445 ///	1.58095e-09	1.58095e-09	3.9951	3.9951	TUMOR up vs CONTROL
11350	201896_s_at	84722	PSRC1	proline/serine-rich coiled-coil 1	NM_001005290 /// NM_001032290 /// NM_001032291 /// NM_032636 /// XM_005271283 /// XM_00	5.44834e-18	5.44834e-18	3.99237	3.99237	TUMOR up vs CONTROL
30457	221168_at	59336	PRDM13	PR domain containing 13	NM_021620	1.22467e-09	1.22467e-09	3.99148	3.99148	TUMOR up vs CONTROL
12894	203441_s_at	1000	CDH2	cadherin 2, type 1, N-cadherin (neuronal)	NM_001308176 /// NM_001792 /// XM_005258181 /// XM_005258182 /// XM_011525787 /// XM_01	4.59522e-14	4.59522e-14	3.98429	3.98429	TUMOR up vs CONTROL
14323	204870_s_at	5126	PCSK2	proprotein convertase subtilisin/kexin type 2	NM_001201528 /// NM_001201529 /// NM_002594	2.76808e-06	2.76808e-06	3.98369	3.98369	TUMOR up vs CONTROL
13768	204315_s_at	51512	GTSE1	G-2 and S-phase expressed 1	NM_016426 /// XM_005261627 /// XM_011530211 /// XM_011530212 /// XM_011530213	1.01975e-14	1.01975e-14	3.98094	3.98094	TUMOR up vs CONTROL
39811	230551_at	283455	KSR2	kinase suppressor of ras 2	NM_173598 /// XM_011538224 /// XM_011538225 /// XM_011538226 /// XM_011538227 /// XM_01	3.05263e-16	3.05263e-16	3.97565	3.97565	TUMOR up vs CONTROL
35346	226084_at	4131	MAP1B	microtubule associated protein 1B	NM_005909 /// NM_032010 /// XM_005248507	7.69896e-12	7.69896e-12	3.97234	3.97234	TUMOR up vs CONTROL
38215	228955_at	7804	LRP8	LDL receptor related protein 8	NM_001018054 /// NM_004631 /// NM_017522 /// NM_033300 /// XM_005271173 /// XM_00527117	8.25686e-15	8.25686e-15	3.97228	3.97228	TUMOR up vs CONTROL
10467	201013_s_at	10606	PAICS	phosphoribosylaminoimidazole carboxylase, phosphoribosylaminoimidazole succinocarboxami	NM_001079524 /// NM_001079525 /// NM_006452 /// XM_011534366	1.26922e-27	1.26922e-27	3.97007	3.97007	TUMOR up vs CONTROL
44481	235226_at	23097	CDK19	cyclin-dependent kinase 19	NM_001300960 /// NM_001300963 /// NM_001300964 /// NM_015076 /// XM_005266871 /// XM_00	4.10873e-19	4.10873e-19	3.96394	3.96394	TUMOR up vs CONTROL
24928	215629_s_at	8847 /// 79469	DLEU2 /// DLEU2L	deleted in lymphocytic leukemia 2 (non-protein coding) /// deleted in lymphocytic leuke	NR_002612 /// NR_002771	7.21695e-13	7.21695e-13	3.95542	3.95542	TUMOR up vs CONTROL
29958	220668_s_at	1789	DNMT3B	DNA (cytosine-5-)-methyltransferase 3 beta	NM_001207055 /// NM_001207056 /// NM_006892 /// NM_175848 /// NM_175849 /// NM_175850 /	2.46004e-19	2.46004e-19	3.955	3.955	TUMOR up vs CONTROL
17542	208107_s_at	81691	LOC81691	exonuclease NEF-sp	NM_001144924 /// NM_001199053 /// NM_030941 /// XM_005255604 /// XM_011545963 /// XM_01	2.80283e-21	2.80283e-21	3.94968	3.94968	TUMOR up vs CONTROL
8915	1568873_at	162655	ZNF519	zinc finger protein 519	NM_145287 /// NR_033354 /// XM_011525604 /// XM_011525605	1.71312e-16	1.71312e-16	3.94588	3.94588	TUMOR up vs CONTROL
18484	209064_x_at	10605	PAIP1	poly(A) binding protein interacting protein 1	NM_006451 /// NM_182789 /// NM_183323 /// XM_005248230 /// XM_011513938	1.85235e-25	1.85235e-25	3.94518	3.94518	TUMOR up vs CONTROL
35884	226623_at	84457	PHYHIPL	phytanoyl-CoA 2-hydroxylase interacting protein-like	NM_001143774 /// NM_032439 /// XM_011540275 /// XM_011540276	8.51511e-13	8.51511e-13	3.94396	3.94396	TUMOR up vs CONTROL
11688	202234_s_at	6566	SLC16A1	solute carrier family 16 (monocarboxylate transporter), member 1	NM_001166496 /// NM_003051 /// XM_011542026 /// XM_011542027 /// XM_011548725 /// XM_01	8.13929e-18	8.13929e-18	3.93585	3.93585	TUMOR up vs CONTROL
10872	201418_s_at	6659	SOX4	SRY box 4	NM_003107	1.31123e-20	1.31123e-20	3.9323	3.9323	TUMOR up vs CONTROL
39357	230097_at	2618	GART	phosphoribosylglycinamide formyltransferase, phosphoribosylglycinamide synthetase, phos	NM_000819 /// NM_001136005 /// NM_001136006 /// NM_175085 /// XM_005260941 /// XM_00672	1.69596e-12	1.69596e-12	3.92909	3.92909	TUMOR up vs CONTROL
19628	210221_at	1136	CHRNA3	cholinergic receptor, nicotinic alpha 3	NM_000743 /// NM_001166694 /// NR_046313 /// XM_006720382 /// XM_011521173	5.19644e-07	5.19644e-07	3.92646	3.92646	TUMOR up vs CONTROL
36610	227349_at	3070	HELLS	helicase, lymphoid-specific	NM_001289067 /// NM_001289068 /// NM_001289069 /// NM_001289070 /// NM_001289071 /// NM	9.9942e-21	9.9942e-21	3.92322	3.92322	TUMOR up vs CONTROL
10870	201416_at	6659	SOX4	SRY box 4	NM_003107	2.18034e-17	2.18034e-17	3.91647	3.91647	TUMOR up vs CONTROL
17583	208149_x_at	1663	DDX11	DEAD/H (Asp-Glu-Ala-Asp/His) box helicase 11	NM_001257144 /// NM_001257145 /// NM_004399 /// NM_030653 /// NM_030655 /// NM_152438 /	2.99993e-17	2.99993e-17	3.91621	3.91621	TUMOR up vs CONTROL
25844	216548_x_at	128872	HMGB3P1	high mobility group box 3 pseudogene 1	NR_002165	9.17413e-23	9.17413e-23	3.91484	3.91484	TUMOR up vs CONTROL
14251	204798_at	4602	MYB	v-myb avian myeloblastosis viral oncogene homolog	NM_001130172 /// NM_001130173 /// NM_001161656 /// NM_001161657 /// NM_001161658 /// NM	2.0965e-09	2.0965e-09	3.91347	3.91347	TUMOR up vs CONTROL
37621	228361_at	1870	E2F2	E2F transcription factor 2	NM_004091 /// XM_005245748 /// XM_005245749 /// XM_011540868 /// XM_011540869 /// XM_01	1.72833e-19	1.72833e-19	3.91048	3.91048	TUMOR up vs CONTROL
15466	206013_s_at	51412	ACTL6B	actin-like 6B	NM_016188 /// XR_927476	1.47307e-09	1.47307e-09	3.90748	3.90748	TUMOR up vs CONTROL
22685	213378_s_at	1663 /// 440081 /// 642846	DDX11 /// DDX12P /// LOC642846	DEAD/H (Asp-Glu-Ala-Asp/His) box helicase 11 /// DEAD/H (Asp-Glu-Ala-Asp/His) box polyp	NM_001257144 /// NM_001257145 /// NM_004399 /// NM_004400 /// NM_030653 /// NM_030655 /	9.73314e-16	9.73314e-16	3.90352	3.90352	TUMOR up vs CONTROL
51308	242053_at	---	---	---	---	8.68208e-19	8.68208e-19	3.90347	3.90347	TUMOR up vs CONTROL
36772	227512_at	92312	MEX3A	mex-3 RNA binding family member A	NM_001093725	3.74326e-20	3.74326e-20	3.90331	3.90331	TUMOR up vs CONTROL
48488	239233_at	55704	CCDC88A	coiled-coil domain containing 88A	NM_001135597 /// NM_001254943 /// NM_018084 /// XM_005264418 /// XM_005264421 /// XM_00	1.92466e-13	1.92466e-13	3.90313	3.90313	TUMOR up vs CONTROL
39505	230245_s_at	283663	LINC00926	long intergenic non-protein coding RNA 926	NR_024433	1.29688e-11	1.29688e-11	3.89961	3.89961	TUMOR up vs CONTROL
28047	218757_s_at	65109	UPF3B	UPF3 regulator of nonsense transcripts homolog B (yeast)	NM_023010 /// NM_080632 /// XM_005262458 /// XM_006724780 /// XM_006724781 /// XM_01153	3.31406e-25	3.31406e-25	3.89857	3.89857	TUMOR up vs CONTROL
40134	230874_at	120103	SLC36A4	solute carrier family 36 (proton/amino acid symporter), member 4	NM_001286139 /// NM_152313 /// XM_005273758 /// XM_006718762 /// XM_006718763	5.36047e-11	5.36047e-11	3.88817	3.88817	TUMOR up vs CONTROL
45058	235803_at	---	---	---	---	1.03419e-10	1.03419e-10	3.88688	3.88688	TUMOR up vs CONTROL
13302	203849_s_at	547	KIF1A	kinesin family member 1A	NM_001244008 /// NM_004321 /// XM_005247022 /// XM_005247023 /// XM_005247024 /// XM_00	7.31558e-10	7.31558e-10	3.88676	3.88676	TUMOR up vs CONTROL
41267	232007_at	55326	AGPAT5	1-acylglycerol-3-phosphate O-acyltransferase 5	NM_018361 /// XM_011534751	7.45889e-16	7.45889e-16	3.88421	3.88421	TUMOR up vs CONTROL
20816	211483_x_at	816	CAMK2B	calcium/calmodulin-dependent protein kinase II beta	NM_001220 /// NM_001293170 /// NM_172078 /// NM_172079 /// NM_172080 /// NM_172081 ///	1.08067e-09	1.08067e-09	3.88291	3.88291	TUMOR up vs CONTROL
39685	230425_at	2047	EPHB1	EPH receptor B1	NM_004441 /// XM_011512540 /// XM_011512541 /// XM_011512542	3.8211e-07	3.8211e-07	3.88253	3.88253	TUMOR up vs CONTROL
39055	229795_at	---	---	---	---	2.76861e-15	2.76861e-15	3.86822	3.86822	TUMOR up vs CONTROL
14710	205257_s_at	273	AMPH	amphiphysin	NM_001635 /// NM_139316 /// XM_006715689 /// XM_006715690 /// XM_006715691 /// XM_01151	1.48704e-06	1.48704e-06	3.86404	3.86404	TUMOR up vs CONTROL
15233	205780_at	638	BIK	BCL2-interacting killer (apoptosis-inducing)	NM_001197	4.33872e-12	4.33872e-12	3.86159	3.86159	TUMOR up vs CONTROL
26811	217520_x_at	283683	LOC283683	uncharacterized LOC283683	NR_040057	1.28247e-13	1.28247e-13	3.85933	3.85933	TUMOR up vs CONTROL
12120	202666_s_at	86	ACTL6A	actin-like 6A	NM_004301 /// NM_177989 /// NM_178042	1.93454e-27	1.93454e-27	3.85592	3.85592	TUMOR up vs CONTROL
26166	216870_x_at	8847	DLEU2	deleted in lymphocytic leukemia 2 (non-protein coding)	NR_002612	1.39862e-13	1.39862e-13	3.84737	3.84737	TUMOR up vs CONTROL
15099	205646_s_at	5080	PAX6	paired box 6	NM_000280 /// NM_001127612 /// NM_001258462 /// NM_001258463 /// NM_001258464 /// NM_00	5.89581e-12	5.89581e-12	3.84697	3.84697	TUMOR up vs CONTROL
45174	235919_at	84131	CEP78	centrosomal protein 78kDa	NM_001098802 /// NM_032171 /// XM_005252263 /// XM_005252265 /// XM_005252266	8.85865e-19	8.85865e-19	3.84633	3.84633	TUMOR up vs CONTROL
20757	211421_s_at	5979	RET	ret proto-oncogene	NM_000323 /// NM_020629 /// NM_020630 /// NM_020975 /// XM_011540027	4.51289e-07	4.51289e-07	3.84221	3.84221	TUMOR up vs CONTROL
38702	229442_at	162681	C18orf54	chromosome 18 open reading frame 54	NM_001288980 /// NM_001288981 /// NM_001288982 /// NM_173529 /// NR_110234 /// XM_00525	2.12499e-17	2.12499e-17	3.84213	3.84213	TUMOR up vs CONTROL
12663	203209_at	5985	RFC5	replication factor C subunit 5	NM_001130112 /// NM_001130113 /// NM_001206801 /// NM_007370 /// NM_181578 /// XM_01153	4.46848e-30	4.46848e-30	3.84117	3.84117	TUMOR up vs CONTROL
23907	214603_at	4101 /// 266740	MAGEA2 /// MAGEA2B	MAGE family member A2 /// MAGE family member A2B	NM_001282501 /// NM_001282502 /// NM_001282504 /// NM_001282505 /// NM_005361 /// NM_15	7.0721e-06	7.0721e-06	3.84099	3.84099	TUMOR up vs CONTROL
35714	226452_at	5163	PDK1	pyruvate dehydrogenase kinase, isozyme 1	NM_001278549 /// NM_002610 /// NR_103729 /// NR_103731 /// XM_006712594 /// XM_00671259	2.54962e-18	2.54962e-18	3.83929	3.83929	TUMOR up vs CONTROL
14477	205024_s_at	5888	RAD51	RAD51 recombinase	NM_001164269 /// NM_001164270 /// NM_002875 /// NM_133487 /// XM_006720626 /// XM_01152	7.87286e-24	7.87286e-24	3.83396	3.83396	TUMOR up vs CONTROL
18985	209569_x_at	27065	NSG1	neuron specific gene family member 1	NM_001040101 /// NM_001287763 /// NM_001287764 /// NM_014392	4.51466e-10	4.51466e-10	3.82856	3.82856	TUMOR up vs CONTROL
45182	235927_at	7514	XPO1	exportin 1	NM_003400 /// XM_005264544 /// XM_005264546 /// XM_006712094 /// XM_011533097 /// XM_01	1.20002e-11	1.20002e-11	3.81667	3.81667	TUMOR up vs CONTROL
46083	236828_at	---	---	---	---	7.65867e-14	7.65867e-14	3.81385	3.81385	TUMOR up vs CONTROL
30182	220892_s_at	29968	PSAT1	phosphoserine aminotransferase 1	NM_021154 /// NM_058179	9.24583e-16	9.24583e-16	3.8129	3.8129	TUMOR up vs CONTROL
25605	216307_at	1607	DGKB	diacylglycerol kinase, beta 90kDa	NM_004080 /// NM_145695 /// XM_005249628 /// XM_005249629 /// XM_005249630 /// XM_00524	6.94629e-08	6.94629e-08	3.81241	3.81241	TUMOR up vs CONTROL
34979	225716_at	140707	BRI3BP	BRI3 binding protein	NM_080626 /// XM_011537940	8.92123e-24	8.92123e-24	3.81158	3.81158	TUMOR up vs CONTROL
32176	222891_s_at	53335	BCL11A	B-cell CLL/lymphoma 11A (zinc finger protein)	NM_018014 /// NM_022893 /// NM_138553 /// NM_138559 /// XM_011532909 /// XM_011532910 /	8.77561e-11	8.77561e-11	3.80818	3.80818	TUMOR up vs CONTROL
12166	202712_s_at	1159 /// 548596	CKMT1A /// CKMT1B	creatine kinase, mitochondrial 1A /// creatine kinase, mitochondrial 1B	NM_001015001 /// NM_020990 /// XM_005254150 /// XM_005254498 /// XM_011521194 /// XM_01	1.75373e-15	1.75373e-15	3.80698	3.80698	TUMOR up vs CONTROL
13757	204304_s_at	8842	PROM1	prominin 1	NM_001145847 /// NM_001145848 /// NM_001145849 /// NM_001145850 /// NM_001145851 /// NM	6.00188e-05	6.00188e-05	3.80088	3.80088	TUMOR up vs CONTROL
44303	235048_at	26049	FAM169A	family with sequence similarity 169, member A	NM_015566 /// NR_046462 /// XM_005248480 /// XM_011543306 /// XM_011543307	6.93732e-15	6.93732e-15	3.79906	3.79906	TUMOR up vs CONTROL
38925	229665_at	1479	CSTF3	cleavage stimulation factor, 3' pre-RNA, subunit 3	NM_001033505 /// NM_001033506 /// NM_001326 /// XM_006718154	1.56634e-23	1.56634e-23	3.79793	3.79793	TUMOR up vs CONTROL
37024	227764_at	130574	LYPD6	LY6/PLAUR domain containing 6	NM_001195685 /// NM_194317	1.22951e-16	1.22951e-16	3.79743	3.79743	TUMOR up vs CONTROL
16345	206893_at	6299	SALL1	spalt-like transcription factor 1	NM_001127892 /// NM_002968 /// XM_006721241 /// XM_011523254 /// XM_011523255	9.20065e-08	9.20065e-08	3.79196	3.79196	TUMOR up vs CONTROL
14308	204855_at	5268	SERPINB5	serpin peptidase inhibitor, clade B (ovalbumin), member 5	NM_002639 /// XM_006722483	3.94108e-06	3.94108e-06	3.79036	3.79036	TUMOR up vs CONTROL
12470	203015_s_at	117178	SSX2IP	synovial sarcoma, X breakpoint 2 interacting protein	NM_001166293 /// NM_001166294 /// NM_001166295 /// NM_001166417 /// NM_014021 /// XM_00	3.49731e-21	3.49731e-21	3.78835	3.78835	TUMOR up vs CONTROL
49637	240382_at	101928076	LOC101928076	uncharacterized LOC101928076	XR_241970 /// XR_241971 /// XR_251959 /// XR_251960	1.97328e-18	1.97328e-18	3.78713	3.78713	TUMOR up vs CONTROL
23955	214651_s_at	3205 /// 100534589	HOXA10-HOXA9 /// HOXA9	HOXA10-HOXA9 readthrough /// homeobox A9	NM_152739 /// NR_037940	6.06032e-05	6.06032e-05	3.77863	3.77863	TUMOR up vs CONTROL
32900	223618_at	56776	FMN2	formin 2	NM_001305424 /// NM_020066 /// XM_005273200 /// XM_011544237 /// XR_949151	1.50148e-09	1.50148e-09	3.76517	3.76517	TUMOR up vs CONTROL
38461	229201_at	5063	PAK3	p21 protein (Cdc42/Rac)-activated kinase 3	NM_001128166 /// NM_001128167 /// NM_001128168 /// NM_001128172 /// NM_001128173 /// NM	1.17624e-07	1.17624e-07	3.76474	3.76474	TUMOR up vs CONTROL
17554	208119_s_at	81931	ZNF93	zinc finger protein 93	NM_001004126 /// NM_031218 /// XM_011528339	5.23282e-24	5.23282e-24	3.75979	3.75979	TUMOR up vs CONTROL
47982	238727_at	---	---	---	---	4.39854e-08	4.39854e-08	3.7537	3.7537	TUMOR up vs CONTROL
44756	235501_at	---	---	---	---	7.70255e-12	7.70255e-12	3.7483	3.7483	TUMOR up vs CONTROL
18852	209433_s_at	5471	PPAT	phosphoribosyl pyrophosphate amidotransferase	NM_002703 /// XM_011534387	3.37513e-17	3.37513e-17	3.74782	3.74782	TUMOR up vs CONTROL
31251	221965_at	10198	MPHOSPH9	M-phase phosphoprotein 9	NM_022782 /// NR_103517 /// XM_006719188 /// XM_006719189 /// XM_006719191 /// XM_00671	1.08897e-20	1.08897e-20	3.74498	3.74498	TUMOR up vs CONTROL
22916	213610_s_at	151230 /// 100526832	KLHL23 /// PHOSPHO2-KLHL23	kelch-like family member 23 /// PHOSPHO2-KLHL23 readthrough	NM_001199290 /// NM_144711	2.46999e-25	2.46999e-25	3.74398	3.74398	TUMOR up vs CONTROL
11117	201663_s_at	10051	SMC4	structural maintenance of chromosomes 4	NM_001002799 /// NM_001002800 /// NM_001288753 /// NM_005496 /// XM_006713459 /// XM_01	4.74241e-19	4.74241e-19	3.74182	3.74182	TUMOR up vs CONTROL
10931	201477_s_at	6240	RRM1	ribonucleotide reductase M1	NM_001033 /// XM_011520277 /// XM_011520278 /// XM_011520279	2.39161e-26	2.39161e-26	3.74049	3.74049	TUMOR up vs CONTROL
14798	205345_at	580	BARD1	BRCA1 associated RING domain 1	NM_000465 /// NM_001282543 /// NM_001282545 /// NM_001282548 /// NM_001282549 /// NR_10	1.94099e-20	1.94099e-20	3.7386	3.7386	TUMOR up vs CONTROL
51311	242056_at	80263	TRIM45	tripartite motif containing 45	NM_001145635 /// NM_025188 /// XM_011542199 /// XR_246297	5.53363e-14	5.53363e-14	3.73791	3.73791	TUMOR up vs CONTROL
23652	214347_s_at	1644	DDC	dopa decarboxylase	NM_000790 /// NM_001082971 /// NM_001242886 /// NM_001242887 /// NM_001242888 /// NM_00	1.22597e-07	1.22597e-07	3.7269	3.7269	TUMOR up vs CONTROL
1723	1554637_a_at	9139	CBFA2T2	core-binding factor, runt domain, alpha subunit 2; translocated to, 2	NM_001032999 /// NM_001039709 /// NM_005093 /// NM_175864 /// XM_006723886 /// XM_01152	1.76992e-15	1.76992e-15	3.72663	3.72663	TUMOR up vs CONTROL
21114	211792_s_at	1031	CDKN2C	cyclin-dependent kinase inhibitor 2C (p18, inhibits CDK4)	NM_001262 /// NM_078626	1.49926e-12	1.49926e-12	3.72625	3.72625	TUMOR up vs CONTROL
38465	229205_at	101927720	ZNF793-AS1	ZNF793 antisense RNA 1 (head to head)	NR_110723	2.47564e-13	2.47564e-13	3.72359	3.72359	TUMOR up vs CONTROL
10542	201088_at	3838	KPNA2	karyopherin alpha 2 (RAG cohort 1, importin alpha 1)	NM_002266 /// XM_011524783	1.60123e-33	1.60123e-33	3.72126	3.72126	TUMOR up vs CONTROL
19960	210567_s_at	6502	SKP2	S-phase kinase-associated protein 2, E3 ubiquitin protein ligase	NM_001243120 /// NM_005983 /// NM_032637 /// XM_011514081 /// XM_011514082 /// XM_01151	7.77517e-13	7.77517e-13	3.71423	3.71423	TUMOR up vs CONTROL
16850	207401_at	5629	PROX1	prospero homeobox 1	NM_001270616 /// NM_002763 /// XM_005273194 /// XM_005273195 /// XM_011509771 /// XM_01	2.02872e-09	2.02872e-09	3.7132	3.7132	TUMOR up vs CONTROL
39980	230720_at	221687	RNF182	ring finger protein 182	NM_001165032 /// NM_001165033 /// NM_001165034 /// NM_152737	2.98365e-09	2.98365e-09	3.70992	3.70992	TUMOR up vs CONTROL
4439	1558819_at	101929759	LOC101929759	uncharacterized LOC101929759	XR_929025 /// XR_957078	1.75743e-13	1.75743e-13	3.70827	3.70827	TUMOR up vs CONTROL
18840	209421_at	4436	MSH2	mutS homolog 2	NM_000251 /// NM_001258281 /// XM_005264332 /// XM_011532867 /// XR_939685	5.26873e-26	5.26873e-26	3.70576	3.70576	TUMOR up vs CONTROL
17558	208123_at	9312	KCNB2	potassium channel, voltage gated Shab related subfamily B, member 2	NM_004770	2.47578e-11	2.47578e-11	3.70415	3.70415	TUMOR up vs CONTROL
10656	201202_at	5111	PCNA	proliferating cell nuclear antigen	NM_002592 /// NM_182649	1.06531e-25	1.06531e-25	3.69604	3.69604	TUMOR up vs CONTROL
28567	219277_s_at	55753	OGDHL	oxoglutarate dehydrogenase-like	NM_001143996 /// NM_001143997 /// NM_018245 /// XM_011539946 /// XM_011539947 /// XM_01	6.23351e-17	6.23351e-17	3.69534	3.69534	TUMOR up vs CONTROL
52164	242909_at	---	---	---	---	7.29788e-13	7.29788e-13	3.69217	3.69217	TUMOR up vs CONTROL
17228	207781_s_at	7552	ZNF711	zinc finger protein 711	NM_021998 /// XM_005262186 /// XM_005262187 /// XM_005262188 /// XM_005262189 /// XM_01	1.0924e-09	1.0924e-09	3.69194	3.69194	TUMOR up vs CONTROL
19871	210467_x_at	4111	MAGEA12	MAGE family member A12	NM_001166386 /// NM_001166387 /// NM_005367	2.45868e-05	2.45868e-05	3.68368	3.68368	TUMOR up vs CONTROL
32582	223299_at	90701	SEC11C	SEC11 homolog C, signal peptidase complex subunit	NM_001307941 /// NM_033280 /// XM_005266779 /// XM_011526260	1.67693e-09	1.67693e-09	3.68258	3.68258	TUMOR up vs CONTROL
13924	204471_at	2596	GAP43	growth associated protein 43	NM_001130064 /// NM_002045	1.88603e-06	1.88603e-06	3.68159	3.68159	TUMOR up vs CONTROL
14500	205047_s_at	440	ASNS	asparagine synthetase (glutamine-hydrolyzing)	NM_001178075 /// NM_001178076 /// NM_001178077 /// NM_001673 /// NM_133436 /// NM_18335	1.47446e-16	1.47446e-16	3.68066	3.68066	TUMOR up vs CONTROL
38564	229304_s_at	79682	CENPU	centromere protein U	NM_024629 /// NR_104593 /// XM_005263218	3.26226e-20	3.26226e-20	3.67956	3.67956	TUMOR up vs CONTROL
43448	234192_s_at	80318	GKAP1	G kinase anchoring protein 1	NM_001135953 /// NM_025211 /// XM_005252241 /// XM_006717293 /// XM_011519058	2.09999e-12	2.09999e-12	3.67925	3.67925	TUMOR up vs CONTROL
14483	205030_at	2173	FABP7	fatty acid binding protein 7, brain	NM_001446 /// XM_005266858	0.000250593	0.000250593	3.67872	3.67872	TUMOR up vs CONTROL
44402	235147_at	---	---	---	---	1.64387e-06	1.64387e-06	3.6784	3.6784	TUMOR up vs CONTROL
15346	205893_at	22871	NLGN1	neuroligin 1	NM_014932 /// XM_005247232 /// XM_005247233 /// XM_005247234 /// XM_005247235 /// XM_00	6.83887e-08	6.83887e-08	3.67348	3.67348	TUMOR up vs CONTROL
34563	225300_at	90417	KNSTRN	kinetochore-localized astrin/SPAG5 binding protein	NM_001142761 /// NM_001142762 /// NM_033286	5.75419e-25	5.75419e-25	3.67207	3.67207	TUMOR up vs CONTROL
40049	230789_at	140883	ZNF280B	zinc finger protein 280B	NM_080764 /// NR_130642 /// NR_130643 /// XM_011529893 /// XM_011529894 /// XM_01152989	1.85527e-12	1.85527e-12	3.6687	3.6687	TUMOR up vs CONTROL
28031	218741_at	79019	CENPM	centromere protein M	NM_001002876 /// NM_001110215 /// NM_001304370 /// NM_001304371 /// NM_001304372 /// NM	5.06819e-21	5.06819e-21	3.66438	3.66438	TUMOR up vs CONTROL
47950	238695_s_at	116442	RAB39B	RAB39B, member RAS oncogene family	NM_171998	4.32902e-09	4.32902e-09	3.66303	3.66303	TUMOR up vs CONTROL
45173	235918_x_at	79598	CEP97	centrosomal protein 97kDa	NM_001303401 /// NM_024548 /// XM_006713743 /// XM_011513125 /// XM_011513126 /// XM_01	1.87803e-19	1.87803e-19	3.66289	3.66289	TUMOR up vs CONTROL
40480	231220_at	56853	CELF4	CUGBP, Elav-like family member 4	NM_001025087 /// NM_001025088 /// NM_001025089 /// NM_020180 /// XM_005258308 /// XM_01	6.5258e-10	6.5258e-10	3.6596	3.6596	TUMOR up vs CONTROL
28498	219208_at	80204	FBXO11	F-box protein 11	NM_001190274 /// NM_012167 /// NM_018693 /// NM_025133 /// XM_005264572 /// XM_00526457	1.43724e-21	1.43724e-21	3.6585	3.6585	TUMOR up vs CONTROL
38882	229622_at	3159 /// 151176	FAM132B /// HMGA1	family with sequence similarity 132, member B /// high mobility group AT-hook 1	NM_001291832 /// NM_002131 /// NM_145899 /// NM_145901 /// NM_145902 /// NM_145903 ///	3.52711e-09	3.52711e-09	3.65795	3.65795	TUMOR up vs CONTROL
46560	237305_at	---	---	---	---	5.06065e-09	5.06065e-09	3.65448	3.65448	TUMOR up vs CONTROL
40728	231468_at	23677	SH3BP4	SH3-domain binding protein 4	NM_014521 /// XM_011510891 /// XM_011510892 /// XM_011510893 /// XM_011510894	1.6151e-10	1.6151e-10	3.65387	3.65387	TUMOR up vs CONTROL
51565	242310_at	---	---	---	---	4.84967e-08	4.84967e-08	3.6512	3.6512	TUMOR up vs CONTROL
37866	228606_at	255758	TCTEX1D2	Tctex1 domain containing 2	NM_152773	3.12831e-18	3.12831e-18	3.64666	3.64666	TUMOR up vs CONTROL
18986	209570_s_at	27065	NSG1	neuron specific gene family member 1	NM_001040101 /// NM_001287763 /// NM_001287764 /// NM_014392	8.04973e-11	8.04973e-11	3.64329	3.64329	TUMOR up vs CONTROL
21453	212141_at	4173	MCM4	minichromosome maintenance complex component 4	NM_005914 /// NM_182746 /// XM_005251234	8.77239e-18	8.77239e-18	3.64004	3.64004	TUMOR up vs CONTROL
37675	228415_at	8905	AP1S2	adaptor-related protein complex 1 sigma 2 subunit	NM_001272071 /// NM_003916 /// XM_005274614 /// XM_011545599 /// XR_247289 /// XR_24729	5.35274e-18	5.35274e-18	3.63897	3.63897	TUMOR up vs CONTROL
36742	227481_at	154043	CNKSR3	CNKSR family member 3	NM_173515 /// XM_011535485	5.53766e-10	5.53766e-10	3.63519	3.63519	TUMOR up vs CONTROL
17592	208159_x_at	1663	DDX11	DEAD/H (Asp-Glu-Ala-Asp/His) box helicase 11	NM_001257144 /// NM_001257145 /// NM_004399 /// NM_030653 /// NM_030655 /// NM_152438 /	4.90835e-17	4.90835e-17	3.62916	3.62916	TUMOR up vs CONTROL
32066	222781_s_at	55071	C9orf40	chromosome 9 open reading frame 40	NM_017998	9.88431e-19	9.88431e-19	3.62402	3.62402	TUMOR up vs CONTROL
41498	232238_at	259266	ASPM	abnormal spindle microtubule assembly	NM_001206846 /// NM_018136	1.14135e-12	1.14135e-12	3.62366	3.62366	TUMOR up vs CONTROL
27914	218623_at	51617	HMP19	HMP19 protein	NM_015980	4.70974e-07	4.70974e-07	3.61988	3.61988	TUMOR up vs CONTROL
14629	205176_s_at	23421	ITGB3BP	integrin beta 3 binding protein (beta3-endonexin)	NM_001206739 /// NM_014288 /// NR_045147 /// XM_006710514 /// XM_006710515 /// XM_01154	1.8553e-22	1.8553e-22	3.61769	3.61769	TUMOR up vs CONTROL
21545	212233_at	4131	MAP1B	microtubule associated protein 1B	NM_005909 /// NM_032010 /// XM_005248507	9.31256e-11	9.31256e-11	3.61713	3.61713	TUMOR up vs CONTROL
19333	209921_at	23657	SLC7A11	solute carrier family 7 (anionic amino acid transporter light chain, xc- system), membe	NM_014331 /// XM_011531800 /// XM_011531801 /// XM_011531802 /// XM_011531803 /// XM_01	3.48814e-09	3.48814e-09	3.61651	3.61651	TUMOR up vs CONTROL
51605	242350_s_at	100128098	ST8SIA6-AS1	ST8SIA6 antisense RNA 1	NR_034129	3.71161e-07	3.71161e-07	3.61279	3.61279	TUMOR up vs CONTROL
1130	1553810_a_at	57650	KIAA1524	KIAA1524	NM_020890 /// XM_006713716 /// XM_006713717 /// XM_011513056 /// XM_011513057	4.31136e-22	4.31136e-22	3.60721	3.60721	TUMOR up vs CONTROL
29274	219984_s_at	57110	HRASLS	HRAS-like suppressor	NM_020386 /// XM_011513033 /// XM_011513034 /// XM_011513035 /// XM_011513036 /// XM_01	3.41176e-13	3.41176e-13	3.60038	3.60038	TUMOR up vs CONTROL
38285	229025_s_at	196294	IMMP1L	inner mitochondrial membrane peptidase subunit 1	NM_001304274 /// NM_144981 /// XM_005252812 /// XM_011519942 /// XM_011519943 /// XM_01	2.44775e-20	2.44775e-20	3.59963	3.59963	TUMOR up vs CONTROL
18216	208795_s_at	4176	MCM7	minichromosome maintenance complex component 7	NM_001278595 /// NM_005916 /// NM_182776 /// XM_005250348	1.92298e-23	1.92298e-23	3.59746	3.59746	TUMOR up vs CONTROL
53821	244565_at	3167	HMX2	H6 family homeobox 2	NM_005519 /// XM_005269743	4.29181e-08	4.29181e-08	3.59616	3.59616	TUMOR up vs CONTROL
13017	203564_at	2189	FANCG	Fanconi anemia complementation group G	NM_004629	8.12666e-23	8.12666e-23	3.5912	3.5912	TUMOR up vs CONTROL
22219	212909_at	116372	LYPD1	LY6/PLAUR domain containing 1	NM_001077427 /// NM_144586 /// XM_005263583 /// XM_005263584 /// XM_011510546	6.37086e-11	6.37086e-11	3.58562	3.58562	TUMOR up vs CONTROL
3995	1557945_at	6991	TCTE3	t-complex-associated-testis-expressed 3	NM_174910 /// XM_006715554 /// XM_006725013 /// XM_011536093 /// XM_011546479 /// XR_94	6.74306e-16	6.74306e-16	3.58348	3.58348	TUMOR up vs CONTROL
10098	200644_at	65108	MARCKSL1	MARCKS-like 1	NM_023009 /// NR_052852	7.45997e-17	7.45997e-17	3.58009	3.58009	TUMOR up vs CONTROL
35914	226653_at	4139	MARK1	MAP/microtubule affinity-regulating kinase 1	NM_001286124 /// NM_001286126 /// NM_001286128 /// NM_001286129 /// NM_018650 /// XM_00	5.98957e-11	5.98957e-11	3.5796	3.5796	TUMOR up vs CONTROL
23774	214469_at	3012	HIST1H2AE	histone cluster 1, H2ae	NM_021052	1.91922e-10	1.91922e-10	3.57885	3.57885	TUMOR up vs CONTROL
30989	221703_at	83990	BRIP1	BRCA1 interacting protein C-terminal helicase 1	NM_032043 /// XM_011525332 /// XM_011525333 /// XM_011525334 /// XM_011525335 /// XM_01	1.84347e-15	1.84347e-15	3.57459	3.57459	TUMOR up vs CONTROL
12087	202633_at	11073	TOPBP1	topoisomerase (DNA) II binding protein 1	NM_007027 /// XM_005247076 /// XM_011512357	4.976e-25	4.976e-25	3.57071	3.57071	TUMOR up vs CONTROL
19167	209753_s_at	7112	TMPO	thymopoietin	NM_001032283 /// NM_001032284 /// NM_001307975 /// NM_003276 /// XM_005269130 /// XM_00	1.70667e-15	1.70667e-15	3.56922	3.56922	TUMOR up vs CONTROL
10767	201313_at	2026	ENO2	enolase 2 (gamma, neuronal)	NM_001975	7.87697e-10	7.87697e-10	3.55023	3.55023	TUMOR up vs CONTROL
36492	227231_at	57482	KIAA1211	KIAA1211	NM_020722 /// XM_005265752 /// XM_005265755 /// XM_005265756 /// XM_006714045 /// XM_01	5.06785e-14	5.06785e-14	3.54412	3.54412	TUMOR up vs CONTROL
46341	237086_at	3169	FOXA1	forkhead box A1	NM_004496	1.81611e-08	1.81611e-08	3.54318	3.54318	TUMOR up vs CONTROL
38911	229651_at	124925	SEZ6	seizure related 6 homolog (mouse)	NM_001098635 /// NM_001290202 /// NM_178860 /// XM_011524315 /// XM_011524316 /// XM_01	8.33633e-11	8.33633e-11	3.54108	3.54108	TUMOR up vs CONTROL
29521	220231_at	10842	PPP1R17	protein phosphatase 1, regulatory subunit 17	NM_001145123 /// NM_006658 /// XM_011515094 /// XR_926911 /// XR_926912	6.43168e-05	6.43168e-05	3.53874	3.53874	TUMOR up vs CONTROL
46021	236766_at	---	---	---	---	2.00759e-12	2.00759e-12	3.53856	3.53856	TUMOR up vs CONTROL
41196	231936_at	3225	HOXC9	homeobox C9	NM_006897	1.15378e-08	1.15378e-08	3.53562	3.53562	TUMOR up vs CONTROL
29437	220147_s_at	58516	FAM60A	family with sequence similarity 60, member A	NM_001135811 /// NM_001135812 /// NM_021238 /// XM_005253457 /// XM_005253458 /// XM_00	6.32927e-23	6.32927e-23	3.53207	3.53207	TUMOR up vs CONTROL
33004	223722_at	56521	DNAJC12	DnaJ (Hsp40) homolog, subfamily C, member 12	NM_021800 /// NM_201262 /// XM_011539967	3.18845e-11	3.18845e-11	3.52436	3.52436	TUMOR up vs CONTROL
13581	204128_s_at	5983	RFC3	replication factor C subunit 3	NM_002915 /// NM_181558 /// XM_011535172 /// XM_011535173 /// XM_011535174 /// XM_01153	1.28531e-11	1.28531e-11	3.52133	3.52133	TUMOR up vs CONTROL
22525	213217_at	108	ADCY2	adenylate cyclase 2 (brain)	NM_020546 /// XM_011513942 /// XR_427657	8.60935e-10	8.60935e-10	3.51002	3.51002	TUMOR up vs CONTROL
29235	219945_at	29118	DDX25	DEAD (Asp-Glu-Ala-Asp) box helicase 25	NM_013264 /// XM_011542790 /// XM_011542791	1.29334e-11	1.29334e-11	3.50185	3.50185	TUMOR up vs CONTROL
31891	222606_at	55055	ZWILCH	zwilch kinetochore protein	NM_001287821 /// NM_001287822 /// NM_001287823 /// NM_017975 /// NR_003105	1.22419e-26	1.22419e-26	3.4992	3.4992	TUMOR up vs CONTROL
21087	211762_s_at	3838	KPNA2	karyopherin alpha 2 (RAG cohort 1, importin alpha 1)	NM_002266 /// XM_011524783	2.23314e-24	2.23314e-24	3.4989	3.4989	TUMOR up vs CONTROL
20041	210650_s_at	27445	PCLO	piccolo presynaptic cytomatrix protein	NM_014510 /// NM_033026	1.36401e-10	1.36401e-10	3.49861	3.49861	TUMOR up vs CONTROL
14803	205350_at	1381	CRABP1	cellular retinoic acid binding protein 1	NM_004378	1.19466e-05	1.19466e-05	3.49525	3.49525	TUMOR up vs CONTROL
23102	213796_at	6698	SPRR1A	small proline-rich protein 1A	NM_001199828 /// NM_005987	0.000189848	0.000189848	3.48771	3.48771	TUMOR up vs CONTROL
44827	235572_at	147841	SPC24	SPC24, NDC80 kinetochore complex component	NM_001317031 /// NM_001317032 /// NM_001317033 /// NM_182513 /// XM_005259753 /// XM_01	3.20983e-25	3.20983e-25	3.48281	3.48281	TUMOR up vs CONTROL
19312	209900_s_at	6566	SLC16A1	solute carrier family 16 (monocarboxylate transporter), member 1	NM_001166496 /// NM_003051 /// XM_011542026 /// XM_011542027 /// XM_011548725 /// XM_01	6.79639e-17	6.79639e-17	3.47951	3.47951	TUMOR up vs CONTROL
2852	1556195_a_at	105376796 /// 105379524	LOC105376796 /// LOC105379524	uncharacterized LOC105376796 /// uncharacterized LOC105379524	XR_934208 /// XR_946999 /// XR_951301	8.45979e-17	8.45979e-17	3.4773	3.4773	TUMOR up vs CONTROL
45510	236255_at	153478	PLEKHG4B	pleckstrin homology domain containing, family G (with RhoGef domain) member 4B	NM_052909 /// XM_006714446 /// XM_011513968 /// XM_011513969 /// XM_011513970 /// XM_01	9.49315e-16	9.49315e-16	3.47077	3.47077	TUMOR up vs CONTROL
24307	215006_at	---	---	---	---	1.12857e-15	1.12857e-15	3.46997	3.46997	TUMOR up vs CONTROL
23957	214655_at	2830	GPR6	G protein-coupled receptor 6	NM_001286099 /// NM_005284	5.84196e-10	5.84196e-10	3.46735	3.46735	TUMOR up vs CONTROL
38081	228821_at	84620	ST6GAL2	ST6 beta-galactosamide alpha-2,6-sialyltranferase 2	NM_001142351 /// NM_001142352 /// NM_032528 /// XM_006712801 /// XM_006712802 /// XM_01	1.46149e-05	1.46149e-05	3.46655	3.46655	TUMOR up vs CONTROL
11351	201897_s_at	1163	CKS1B	CDC28 protein kinase regulatory subunit 1B	NM_001826 /// NR_024163	8.22623e-21	8.22623e-21	3.46086	3.46086	TUMOR up vs CONTROL
35533	226271_at	54332	GDAP1	ganglioside induced differentiation associated protein 1	NM_001040875 /// NM_018972 /// NR_046346 /// XM_011517551 /// XM_011517552	1.89808e-13	1.89808e-13	3.45981	3.45981	TUMOR up vs CONTROL
21454	212142_at	4173	MCM4	minichromosome maintenance complex component 4	NM_005914 /// NM_182746 /// XM_005251234	6.80289e-15	6.80289e-15	3.45715	3.45715	TUMOR up vs CONTROL
34208	224944_at	7112	TMPO	thymopoietin	NM_001032283 /// NM_001032284 /// NM_001307975 /// NM_003276 /// XM_005269130 /// XM_00	3.21045e-26	3.21045e-26	3.45366	3.45366	TUMOR up vs CONTROL
2949	1556344_at	150051	LOC150051	homeobox protein cut-like 1	XR_109661 /// XR_172342	2.4324e-25	2.4324e-25	3.4516	3.4516	TUMOR up vs CONTROL
37580	228320_x_at	92558	CCDC64	coiled-coil domain containing 64	NM_207311 /// XM_005253991 /// XM_006719694 /// XM_006719696 /// XM_006719697 /// XM_01	3.04063e-23	3.04063e-23	3.4503	3.4503	TUMOR up vs CONTROL
49089	239834_at	---	---	---	---	1.073e-12	1.073e-12	3.44667	3.44667	TUMOR up vs CONTROL
3138	1556641_at	57709	SLC7A14	solute carrier family 7, member 14	NM_020949 /// NM_175917 /// XM_011513058	5.14803e-08	5.14803e-08	3.44432	3.44432	TUMOR up vs CONTROL
11118	201664_at	10051	SMC4	structural maintenance of chromosomes 4	NM_001002799 /// NM_001002800 /// NM_001288753 /// NM_005496 /// XM_006713459 /// XM_01	3.32553e-25	3.32553e-25	3.44128	3.44128	TUMOR up vs CONTROL
30893	221605_s_at	51268	PIPOX	pipecolic acid oxidase	NM_016518	9.83551e-11	9.83551e-11	3.4337	3.4337	TUMOR up vs CONTROL
42793	233536_at	80816	ASXL3	additional sex combs like transcriptional regulator 3	NM_030632 /// XM_005258356 /// XM_011526205 /// XM_011526206 /// XM_011526207 /// XM_01	1.76326e-08	1.76326e-08	3.43058	3.43058	TUMOR up vs CONTROL
30506	221217_s_at	54715	RBFOX1	RNA binding protein, fox-1 homolog (C. elegans) 1	NM_001142333 /// NM_001142334 /// NM_001308117 /// NM_018723 /// NM_145891 /// NM_14589	1.04108e-06	1.04108e-06	3.42639	3.42639	TUMOR up vs CONTROL
36901	227641_at	146330	FBXL16	F-box and leucine-rich repeat protein 16	NM_153350	7.22399e-10	7.22399e-10	3.42567	3.42567	TUMOR up vs CONTROL
10871	201417_at	6659	SOX4	SRY box 4	NM_003107	4.81399e-20	4.81399e-20	3.42217	3.42217	TUMOR up vs CONTROL
44425	235170_at	168374	ZNF92	zinc finger protein 92	NM_001287532 /// NM_001287533 /// NM_001287534 /// NM_007139 /// NM_152626	2.96836e-21	2.96836e-21	3.42076	3.42076	TUMOR up vs CONTROL
30259	220969_s_at	---	---	---	---	1.16885e-09	1.16885e-09	3.41686	3.41686	TUMOR up vs CONTROL
6464	1562226_at	221806	VWDE	von Willebrand factor D and EGF domains	NM_001135924 /// XM_005249641 /// XM_011515174 /// XM_011515175 /// XR_926922 /// XR_92	2.27145e-09	2.27145e-09	3.4166	3.4166	TUMOR up vs CONTROL
20584	211219_s_at	9355	LHX2	LIM homeobox 2	NM_004789 /// XM_006717323 /// XM_011519203	7.77126e-09	7.77126e-09	3.40835	3.40835	TUMOR up vs CONTROL
12876	203423_at	5947	RBP1	retinol binding protein 1, cellular	NM_001130992 /// NM_001130993 /// NM_002899	1.11492e-08	1.11492e-08	3.40534	3.40534	TUMOR up vs CONTROL
39034	229774_at	80319	CXXC4	CXXC finger protein 4	NM_025212 /// NR_132741 /// XM_011532284	5.26927e-09	5.26927e-09	3.40288	3.40288	TUMOR up vs CONTROL
10764	201310_s_at	9315	NREP	neuronal regeneration related protein	NM_001142474 /// NM_001142475 /// NM_001142476 /// NM_001142477 /// NM_001142478 /// NM	4.89449e-14	4.89449e-14	3.39762	3.39762	TUMOR up vs CONTROL
15725	206273_at	10650	PRELID3A	PRELI domain containing 3A	NM_001142405 /// NM_001142406 /// NM_006553 /// XM_011525596 /// XM_011525597 /// XM_01	8.22935e-21	8.22935e-21	3.39546	3.39546	TUMOR up vs CONTROL
42349	233090_at	---	---	---	---	3.18453e-08	3.18453e-08	3.39511	3.39511	TUMOR up vs CONTROL
19244	209832_s_at	81620	CDT1	chromatin licensing and DNA replication factor 1	NM_030928	2.82539e-14	2.82539e-14	3.39357	3.39357	TUMOR up vs CONTROL
14180	204727_at	11169	WDHD1	WD repeat and HMG-box DNA binding protein 1	NM_001008396 /// NM_007086 /// XM_006720012 /// XM_011536373	5.34315e-19	5.34315e-19	3.39276	3.39276	TUMOR up vs CONTROL
13770	204317_at	51512 /// 55687	GTSE1 /// TRMU	G-2 and S-phase expressed 1 /// tRNA 5-methylaminomethyl-2-thiouridylate methyltransfer	NM_001008569 /// NM_001008571 /// NM_001282782 /// NM_001282783 /// NM_001282784 /// NM	1.53835e-14	1.53835e-14	3.38863	3.38863	TUMOR up vs CONTROL
51801	242546_at	503637 /// 642477	DUXAP8 /// LINC01296	double homeobox A pseudogene 8 /// long intergenic non-protein coding RNA 1296	NR_122111 /// NR_122112 /// NR_122113	1.34551e-08	1.34551e-08	3.38524	3.38524	TUMOR up vs CONTROL
16086	206634_at	6496	SIX3	SIX homeobox 3	NM_005413 /// XM_011533042	2.02263e-09	2.02263e-09	3.38501	3.38501	TUMOR up vs CONTROL
30972	221685_s_at	54908	SPDL1	spindle apparatus coiled-coil protein 1	NM_017785 /// XM_011534585 /// XM_011534586 /// XM_011534587 /// XM_011534588 /// XM_01	4.00317e-25	4.00317e-25	3.38434	3.38434	TUMOR up vs CONTROL
11144	201690_s_at	7163	TPD52	tumor protein D52	NM_001025252 /// NM_001025253 /// NM_001287140 /// NM_001287142 /// NM_001287143 /// NM	5.39766e-21	5.39766e-21	3.38081	3.38081	TUMOR up vs CONTROL
39757	230497_at	60680	CELF5	CUGBP, Elav-like family member 5	NM_001172673 /// NM_021938 /// NR_033342 /// XM_006722832 /// XM_006722833 /// XM_00672	1.87137e-09	1.87137e-09	3.37899	3.37899	TUMOR up vs CONTROL
6526	1562309_s_at	112885	PHF21B	PHD finger protein 21B	NM_001135862 /// NM_001242450 /// NM_001284296 /// NM_138415 /// XM_006724121 /// XM_00	4.23111e-09	4.23111e-09	3.37466	3.37466	TUMOR up vs CONTROL
49502	240247_at	---	---	---	---	3.21883e-16	3.21883e-16	3.37342	3.37342	TUMOR up vs CONTROL
3006	1556425_a_at	284219	LOC284219	uncharacterized LOC284219	---	1.50079e-11	1.50079e-11	3.37195	3.37195	TUMOR up vs CONTROL
42019	232760_at	56154	TEX15	testis expressed 15	NM_031271 /// XM_005273575 /// XM_005273576 /// XM_006716369 /// XM_011544588 /// XM_01	7.18146e-09	7.18146e-09	3.3708	3.3708	TUMOR up vs CONTROL
22799	213492_at	1280	COL2A1	collagen, type II, alpha 1	NM_001844 /// NM_033150 /// XM_006719242 /// XM_011537928 /// XM_011537929 /// XM_01153	1.76846e-07	1.76846e-07	3.36934	3.36934	TUMOR up vs CONTROL
36510	227249_at	54820	NDE1	nudE neurodevelopment protein 1	NM_001143979 /// NM_017668 /// XM_005255396 /// XM_006720897 /// XM_006720898 /// XM_00	3.10593e-20	3.10593e-20	3.36377	3.36377	TUMOR up vs CONTROL
36314	227053_at	29993	PACSIN1	protein kinase C and casein kinase substrate in neurons 1	NM_001199583 /// NM_020804 /// XM_011514541	1.45291e-13	1.45291e-13	3.35642	3.35642	TUMOR up vs CONTROL
28242	218952_at	27344	PCSK1N	proprotein convertase subtilisin/kexin type 1 inhibitor	NM_013271	3.84566e-08	3.84566e-08	3.35256	3.35256	TUMOR up vs CONTROL
19168	209754_s_at	7112	TMPO	thymopoietin	NM_001032283 /// NM_001032284 /// NM_001307975 /// NM_003276 /// XM_005269130 /// XM_00	7.04101e-08	7.04101e-08	3.35208	3.35208	TUMOR up vs CONTROL
8752	1568596_a_at	10024	TROAP	trophinin associated protein	NM_001100620 /// NM_001278324 /// NM_005480 /// XM_006719181 /// XM_011537723 /// XM_01	5.67615e-17	5.67615e-17	3.34924	3.34924	TUMOR up vs CONTROL
20145	210758_at	11168	PSIP1	PC4 and SFRS1 interacting protein 1	NM_001128217 /// NM_021144 /// NM_033222 /// XM_005251358 /// XM_011517697 /// XM_01151	1.56117e-12	1.56117e-12	3.34882	3.34882	TUMOR up vs CONTROL
15467	206014_at	51412	ACTL6B	actin-like 6B	NM_016188 /// XR_927476	2.81502e-12	2.81502e-12	3.3468	3.3468	TUMOR up vs CONTROL
29567	220277_at	80319	CXXC4	CXXC finger protein 4	NM_025212 /// NR_132741 /// XM_011532284	3.18038e-12	3.18038e-12	3.34515	3.34515	TUMOR up vs CONTROL
35931	226670_s_at	80336	PABPC1L	poly(A) binding protein, cytoplasmic 1-like	NM_001124756 /// XM_011529051 /// XM_011529052 /// XM_011529053 /// XM_011529054 /// XM	4.96659e-11	4.96659e-11	3.34484	3.34484	TUMOR up vs CONTROL
3459	1557129_a_at	374393	FAM111B	family with sequence similarity 111, member B	NM_001142703 /// NM_001142704 /// NM_198947	8.83958e-14	8.83958e-14	3.34033	3.34033	TUMOR up vs CONTROL
37598	228338_at	120376	COLCA2	colorectal cancer associated 2	NM_001136105 /// NM_001271457 /// NM_001271458 /// XM_011542589	2.43945e-05	2.43945e-05	3.33804	3.33804	TUMOR up vs CONTROL
48849	239594_at	145837	DRAIC	downregulated RNA in cancer, inhibitor of cell invasion and migration	NR_026979	6.4995e-06	6.4995e-06	3.33093	3.33093	TUMOR up vs CONTROL
16608	207156_at	8969	HIST1H2AG	histone cluster 1, H2ag	NM_021064	8.73606e-11	8.73606e-11	3.32986	3.32986	TUMOR up vs CONTROL
38620	229360_at	140883	ZNF280B	zinc finger protein 280B	NM_080764 /// NR_130642 /// NR_130643 /// XM_011529893 /// XM_011529894 /// XM_01152989	6.3947e-14	6.3947e-14	3.3296	3.3296	TUMOR up vs CONTROL
35258	225996_at	164832	LONRF2	LON peptidase N-terminal domain and ring finger 2	NM_198461 /// XM_011510756	1.2257e-08	1.2257e-08	3.3292	3.3292	TUMOR up vs CONTROL
23702	214397_at	8932	MBD2	methyl-CpG binding domain protein 2	NM_003927 /// NM_015832	2.8951e-08	2.8951e-08	3.32697	3.32697	TUMOR up vs CONTROL
38926	229666_s_at	1479	CSTF3	cleavage stimulation factor, 3' pre-RNA, subunit 3	NM_001033505 /// NM_001033506 /// NM_001326 /// XM_006718154	1.48548e-19	1.48548e-19	3.32685	3.32685	TUMOR up vs CONTROL
13539	204086_at	23532	PRAME	preferentially expressed antigen in melanoma	NM_001291715 /// NM_001291716 /// NM_001291717 /// NM_001291719 /// NM_006115 /// NM_20	6.47737e-06	6.47737e-06	3.32326	3.32326	TUMOR up vs CONTROL
19427	210016_at	23040	MYT1L	myelin transcription factor 1-like	NM_001303052 /// NM_015025 /// XM_011510318 /// XM_011510319 /// XM_011510320 /// XM_01	3.21118e-06	3.21118e-06	3.32306	3.32306	TUMOR up vs CONTROL
16232	206780_at	2572	GAD2	glutamate decarboxylase 2	NM_000818 /// NM_001134366	1.06488e-08	1.06488e-08	3.32298	3.32298	TUMOR up vs CONTROL
53580	244324_at	162681	C18orf54	chromosome 18 open reading frame 54	NM_001288980 /// NM_001288981 /// NM_001288982 /// NM_173529 /// NR_110234 /// XM_00525	1.97883e-16	1.97883e-16	3.32	3.32	TUMOR up vs CONTROL
23363	214058_at	4610	MYCL	v-myc avian myelocytomatosis viral oncogene lung carcinoma derived homolog	NM_001033081 /// NM_001033082 /// NM_005376	6.14015e-08	6.14015e-08	3.31678	3.31678	TUMOR up vs CONTROL
53896	244640_at	342892	ZNF850	zinc finger protein 850	NM_001193552 /// NM_001267779	1.40587e-12	1.40587e-12	3.31533	3.31533	TUMOR up vs CONTROL
27759	218468_s_at	26585	GREM1	gremlin 1, DAN family BMP antagonist	NM_001191322 /// NM_001191323 /// NM_013372 /// XM_005254301 /// XM_006725542 /// XM_01	5.45122e-06	5.45122e-06	3.31427	3.31427	TUMOR up vs CONTROL
44680	235425_at	151246	SGOL2	shugoshin-like 2 (S. pombe)	NM_001160033 /// NM_001160046 /// NM_152524 /// XM_005246344 /// XM_005246345 /// XM_01	5.11595e-12	5.11595e-12	3.30682	3.30682	TUMOR up vs CONTROL
37203	227943_at	---	---	---	---	1.25343e-12	1.25343e-12	3.30636	3.30636	TUMOR up vs CONTROL
45874	236619_at	---	---	---	---	4.7088e-13	4.7088e-13	3.30387	3.30387	TUMOR up vs CONTROL
12144	202690_s_at	6632	SNRPD1	small nuclear ribonucleoprotein D1 polypeptide	NM_001291916 /// NM_006938	4.28153e-31	4.28153e-31	3.29556	3.29556	TUMOR up vs CONTROL
307	1552680_a_at	57082	CASC5	cancer susceptibility candidate 5	NM_144508 /// NM_170589 /// XM_011521816 /// XM_011521817	2.89193e-15	2.89193e-15	3.29492	3.29492	TUMOR up vs CONTROL
38611	229351_at	25862	USP49	ubiquitin specific peptidase 49	NM_001286554 /// NM_018561	5.7075e-22	5.7075e-22	3.2939	3.2939	TUMOR up vs CONTROL
41980	232720_at	158038	LINGO2	leucine rich repeat and Ig domain containing 2	NM_001258282 /// NM_152570 /// XM_005251372 /// XM_011517715 /// XM_011517716 /// XM_01	1.14906e-07	1.14906e-07	3.29255	3.29255	TUMOR up vs CONTROL
46212	236957_at	157313	CDCA2	cell division cycle associated 2	NM_152562 /// XM_005273418 /// XM_006716294 /// XM_011544415 /// XM_011544416 /// XM_01	4.28481e-19	4.28481e-19	3.29223	3.29223	TUMOR up vs CONTROL
50286	241031_at	145741	C2CD4A	C2 calcium-dependent domain containing 4A	NM_207322	3.88428e-09	3.88428e-09	3.29113	3.29113	TUMOR up vs CONTROL
10649	201195_s_at	8140	SLC7A5	solute carrier family 7 (amino acid transporter light chain, L system), member 5	NM_003486 /// XM_006721286 /// XM_011523354 /// XM_011523355	5.09243e-12	5.09243e-12	3.28201	3.28201	TUMOR up vs CONTROL
48105	238850_at	645323	LINC00461	long intergenic non-protein coding RNA 461	NR_015436 /// NR_024383 /// NR_024384	2.24662e-07	2.24662e-07	3.28042	3.28042	TUMOR up vs CONTROL
40154	230894_s_at	---	---	---	---	4.71414e-21	4.71414e-21	3.27408	3.27408	TUMOR up vs CONTROL
23256	213951_s_at	29893	PSMC3IP	PSMC3 interacting protein	NM_001256014 /// NM_001256015 /// NM_001256016 /// NM_013290 /// NM_016556 /// NR_04566	1.19176e-23	1.19176e-23	3.27343	3.27343	TUMOR up vs CONTROL
48508	239253_at	---	---	---	---	3.62652e-10	3.62652e-10	3.27277	3.27277	TUMOR up vs CONTROL
13146	203693_s_at	1871	E2F3	E2F transcription factor 3	NM_001243076 /// NM_001949 /// XM_005248865 /// XM_005248866 /// XM_011514324 /// XM_01	1.37035e-17	1.37035e-17	3.27144	3.27144	TUMOR up vs CONTROL
27617	218326_s_at	55366	LGR4	leucine-rich repeat containing G protein-coupled receptor 4	NM_018490	1.57895e-12	1.57895e-12	3.27126	3.27126	TUMOR up vs CONTROL
35291	226029_at	57216	VANGL2	VANGL planar cell polarity protein 2	NM_020335 /// XM_005245357 /// XM_011509804 /// XM_011509805	2.67485e-11	2.67485e-11	3.27102	3.27102	TUMOR up vs CONTROL
36204	226943_at	728568	C12orf73	chromosome 12 open reading frame 73	NM_001135570 /// NR_024026 /// XM_011538718	4.68205e-22	4.68205e-22	3.26775	3.26775	TUMOR up vs CONTROL
26719	217428_s_at	1300	COL10A1	collagen, type X, alpha 1	NM_000493 /// XM_006715333 /// XM_011535432 /// XM_011535433	8.47964e-06	8.47964e-06	3.26703	3.26703	TUMOR up vs CONTROL
37783	228523_at	340719	NANOS1	nanos homolog 1 (Drosophila)	NM_001009553 /// NM_199461	1.7065e-07	1.7065e-07	3.26695	3.26695	TUMOR up vs CONTROL
24528	215228_at	4808	NHLH2	nescient helix-loop-helix 2	NM_001111061 /// NM_005599 /// XM_006710666 /// XR_946659	2.00974e-05	2.00974e-05	3.26519	3.26519	TUMOR up vs CONTROL
749	1553292_s_at	124923	SGK494	uncharacterized serine/threonine-protein kinase SgK494	NM_001174103 /// NM_144610	4.02205e-11	4.02205e-11	3.26472	3.26472	TUMOR up vs CONTROL
50841	241586_at	---	---	---	---	4.00396e-08	4.00396e-08	3.26344	3.26344	TUMOR up vs CONTROL
51556	242301_at	147381	CBLN2	cerebellin 2 precursor	NM_182511 /// XM_006722394 /// XM_011525823 /// XM_011525824 /// XM_011525825 /// XM_01	1.33949e-05	1.33949e-05	3.26267	3.26267	TUMOR up vs CONTROL
14889	205436_s_at	3014	H2AFX	H2A histone family, member X	NM_002105	1.48825e-13	1.48825e-13	3.26129	3.26129	TUMOR up vs CONTROL
48668	239413_at	22995	CEP152	centrosomal protein 152kDa	NM_001194998 /// NM_014985 /// XM_006720437 /// XM_011521373 /// XM_011521374 /// XM_01	4.10884e-19	4.10884e-19	3.25934	3.25934	TUMOR up vs CONTROL
10468	201014_s_at	10606	PAICS	phosphoribosylaminoimidazole carboxylase, phosphoribosylaminoimidazole succinocarboxami	NM_001079524 /// NM_001079525 /// NM_006452 /// XM_011534366	2.2998e-17	2.2998e-17	3.25243	3.25243	TUMOR up vs CONTROL
5258	1560258_a_at	---	---	---	---	1.89918e-15	1.89918e-15	3.25178	3.25178	TUMOR up vs CONTROL
14811	205358_at	2891	GRIA2	glutamate receptor, ionotropic, AMPA 2	NM_000826 /// NM_001083619 /// NM_001083620 /// XM_011531892 /// XR_938725	6.204e-05	6.204e-05	3.2508	3.2508	TUMOR up vs CONTROL
31842	222557_at	50861	STMN3	stathmin-like 3	NM_001276310 /// NM_015894 /// NR_075070	2.57282e-10	2.57282e-10	3.2492	3.2492	TUMOR up vs CONTROL
34500	225237_s_at	124540	MSI2	musashi RNA binding protein 2	NM_138962 /// NM_170721 /// XM_005257014 /// XM_005257015 /// XM_005257018 /// XM_00672	2.98136e-12	2.98136e-12	3.24879	3.24879	TUMOR up vs CONTROL
43927	234672_s_at	55706	NDC1	NDC1 transmembrane nucleoporin	NM_001168551 /// NM_018087 /// NR_033142 /// XM_006710762 /// XM_011541766	1.82902e-27	1.82902e-27	3.24845	3.24845	TUMOR up vs CONTROL
41652	232392_at	6428	SRSF3	serine/arginine-rich splicing factor 3	NM_003017 /// NR_036610	5.56393e-08	5.56393e-08	3.24195	3.24195	TUMOR up vs CONTROL
31665	222380_s_at	10016	PDCD6	programmed cell death 6	NM_001267556 /// NM_001267557 /// NM_001267558 /// NM_001267559 /// NM_013232 /// NR_07	6.68527e-09	6.68527e-09	3.24181	3.24181	TUMOR up vs CONTROL
46107	236852_at	286151	FBXO43	F-box protein 43	NM_001029860 /// NM_001077528 /// NR_036491 /// XM_011516987 /// XM_011516988 /// XM_01	5.43185e-13	5.43185e-13	3.23928	3.23928	TUMOR up vs CONTROL
33735	224468_s_at	84798	C19orf48	chromosome 19 open reading frame 48	NM_001290149 /// NM_001290150 /// NM_001290151 /// NM_001290152 /// NM_001290153 /// NM	1.51559e-18	1.51559e-18	3.23782	3.23782	TUMOR up vs CONTROL
21932	212621_at	23306	NEMP1	nuclear envelope integral membrane protein 1	NM_001130963 /// NM_015257 /// XM_006719298 /// XM_011538056 /// XM_011538057 /// XM_01	2.79838e-24	2.79838e-24	3.23658	3.23658	TUMOR up vs CONTROL
18791	209372_x_at	7280 /// 347733	TUBB2A /// TUBB2B	tubulin, beta 2A class IIa /// tubulin, beta 2B class IIb	NM_001069 /// NM_001310315 /// NM_178012 /// XM_011514571	5.81943e-10	5.81943e-10	3.23346	3.23346	TUMOR up vs CONTROL
26852	217561_at	796	CALCA	calcitonin-related polypeptide alpha	NM_001033952 /// NM_001033953 /// NM_001741 /// NR_125898	0.000489804	0.000489804	3.23092	3.23092	TUMOR up vs CONTROL
8888	1568838_at	100132169	WASIR2	WASH and IL9R antisense RNA 2	NR_130735	3.85886e-10	3.85886e-10	3.2265	3.2265	TUMOR up vs CONTROL
44247	234992_x_at	1894	ECT2	epithelial cell transforming 2	NM_001258315 /// NM_001258316 /// NM_018098 /// XM_005247176 /// XM_006713523 /// XM_00	2.91496e-12	2.91496e-12	3.22606	3.22606	TUMOR up vs CONTROL
54246	36499_at	1952	CELSR2	cadherin, EGF LAG seven-pass G-type receptor 2	NM_001408 /// XM_005270580	2.59719e-15	2.59719e-15	3.22518	3.22518	TUMOR up vs CONTROL
31970	222685_at	54801	HAUS6	HAUS augmin like complex subunit 6	NM_001270890 /// NM_017645 /// XM_011517935	2.11475e-15	2.11475e-15	3.22502	3.22502	TUMOR up vs CONTROL
28548	219258_at	54962	TIPIN	TIMELESS interacting protein	NM_001289986 /// NM_017858 /// XM_005254521 /// XM_005254522 /// XM_006720594 /// XM_01	1.41486e-19	1.41486e-19	3.22058	3.22058	TUMOR up vs CONTROL
34281	225017_at	64770	CCDC14	coiled-coil domain containing 14	NM_001308317 /// NM_022757 /// XM_005247710 /// XM_005247711 /// XM_005247712 /// XM_00	3.39681e-15	3.39681e-15	3.21889	3.21889	TUMOR up vs CONTROL
27736	218445_at	55506	H2AFY2	H2A histone family, member Y2	NM_018649	2.60414e-18	2.60414e-18	3.21835	3.21835	TUMOR up vs CONTROL
36455	227194_at	54097	FAM3B	family with sequence similarity 3, member B	NM_058186 /// NM_206964 /// XM_011529648 /// XM_011529649 /// XR_937526	7.84438e-07	7.84438e-07	3.21677	3.21677	TUMOR up vs CONTROL
1400	1554195_a_at	389336	C5orf46	chromosome 5 open reading frame 46	NM_206966 /// XM_005268446	1.39962e-09	1.39962e-09	3.21081	3.21081	TUMOR up vs CONTROL
16310	206858_s_at	3223	HOXC6	homeobox C6	NM_004503 /// NM_153693	0.000219139	0.000219139	3.20733	3.20733	TUMOR up vs CONTROL
28578	219288_at	57415	C3orf14	chromosome 3 open reading frame 14	NM_001291941 /// NM_001291942 /// NM_001291943 /// NM_020685 /// XM_011533966	3.85016e-08	3.85016e-08	3.2066	3.2066	TUMOR up vs CONTROL
1296	1554043_a_at	---	---	---	---	1.16984e-21	1.16984e-21	3.20658	3.20658	TUMOR up vs CONTROL
28783	219493_at	79801	SHCBP1	SHC SH2-domain binding protein 1	NM_024745 /// XM_011523334 /// XM_011523335	1.27381e-16	1.27381e-16	3.20595	3.20595	TUMOR up vs CONTROL
29216	219926_at	64208	POPDC3	popeye domain containing 3	NM_022361 /// NR_024539 /// XM_011536067 /// XM_011536068 /// XM_011536069 /// XM_01153	8.73304e-06	8.73304e-06	3.20221	3.20221	TUMOR up vs CONTROL
45936	236681_at	3239	HOXD13	homeobox D13	NM_000523 /// XM_011511068 /// XM_011511069 /// XM_011511070	2.88631e-12	2.88631e-12	3.19918	3.19918	TUMOR up vs CONTROL
45646	236391_at	---	---	---	---	2.047e-10	2.047e-10	3.19863	3.19863	TUMOR up vs CONTROL
39522	230262_at	51046	ST8SIA3	ST8 alpha-N-acetyl-neuraminide alpha-2,8-sialyltransferase 3	NM_015879 /// XM_011526019	1.03552e-07	1.03552e-07	3.19631	3.19631	TUMOR up vs CONTROL
36472	227211_at	26147	PHF19	PHD finger protein 19	NM_001009936 /// NM_001286840 /// NM_001286842 /// NM_001286843 /// NM_015651 /// NR_10	5.04905e-18	5.04905e-18	3.19586	3.19586	TUMOR up vs CONTROL
4036	1558048_x_at	---	---	---	---	0.000276854	0.000276854	3.19231	3.19231	TUMOR up vs CONTROL
51815	242560_at	2177	FANCD2	Fanconi anemia complementation group D2	NM_001018115 /// NM_033084 /// XM_005264946 /// XM_005264947 /// XM_006713021 /// XM_00	2.37737e-22	2.37737e-22	3.19053	3.19053	TUMOR up vs CONTROL
38034	228774_at	84131	CEP78	centrosomal protein 78kDa	NM_001098802 /// NM_032171 /// XM_005252263 /// XM_005252265 /// XM_005252266	1.79168e-26	1.79168e-26	3.18769	3.18769	TUMOR up vs CONTROL
10565	201111_at	1434	CSE1L	CSE1 chromosome segregation 1-like (yeast)	NM_001256135 /// NM_001316 /// NM_177436 /// NR_045796 /// XM_011528599	2.34287e-22	2.34287e-22	3.18717	3.18717	TUMOR up vs CONTROL
15192	205739_x_at	51427	ZNF107	zinc finger protein 107	NM_001013746 /// NM_001282359 /// NM_001282360 /// NM_016220 /// NR_104148 /// NR_10414	2.8097e-17	2.8097e-17	3.18589	3.18589	TUMOR up vs CONTROL
29749	220459_at	114044	MCM3AP-AS1	MCM3AP antisense RNA 1	NR_002776 /// NR_110565 /// NR_110566 /// NR_110567	1.92684e-15	1.92684e-15	3.18523	3.18523	TUMOR up vs CONTROL
35347	226085_at	23468	CBX5	chromobox homolog 5	NM_001127321 /// NM_001127322 /// NM_012117	3.22579e-16	3.22579e-16	3.18261	3.18261	TUMOR up vs CONTROL
29841	220551_at	57084	SLC17A6	solute carrier family 17 (vesicular glutamate transporter), member 6	NM_020346	0.00057086	0.00057086	3.18254	3.18254	TUMOR up vs CONTROL
46351	237096_at	---	---	---	---	2.46058e-09	2.46058e-09	3.18228	3.18228	TUMOR up vs CONTROL
4592	1559078_at	53335	BCL11A	B-cell CLL/lymphoma 11A (zinc finger protein)	NM_018014 /// NM_022893 /// NM_138553 /// NM_138559 /// XM_011532909 /// XM_011532910 /	6.3587e-08	6.3587e-08	3.18181	3.18181	TUMOR up vs CONTROL
38916	229656_s_at	400954	EML6	echinoderm microtubule associated protein like 6	NM_001039753 /// XM_006712017 /// XM_011532835 /// XM_011532836 /// XM_011532837 /// XM	1.15522e-10	1.15522e-10	3.18103	3.18103	TUMOR up vs CONTROL
15131	205678_at	8120	AP3B2	adaptor-related protein complex 3, beta 2 subunit	NM_001278511 /// NM_001278512 /// NM_004644 /// XM_011522097 /// XM_011522098 /// XM_01	1.0885e-10	1.0885e-10	3.18072	3.18072	TUMOR up vs CONTROL
1450	1554271_a_at	91687	CENPL	centromere protein L	NM_001127181 /// NM_001171182 /// NM_033319	7.98351e-14	7.98351e-14	3.17963	3.17963	TUMOR up vs CONTROL
14506	205053_at	5557	PRIM1	primase, DNA, polypeptide 1 (49kDa)	NM_000946	3.01768e-22	3.01768e-22	3.1775	3.1775	TUMOR up vs CONTROL
5395	1560503_a_at	100130275	TFAP2A-AS1	TFAP2A antisense RNA 1	NR_033910	1.98001e-18	1.98001e-18	3.17706	3.17706	TUMOR up vs CONTROL
13945	204492_at	9824	ARHGAP11A	Rho GTPase activating protein 11A	NM_001286479 /// NM_001286480 /// NM_014783 /// NM_199357 /// XM_005254808 /// XM_00672	1.06788e-16	1.06788e-16	3.17683	3.17683	TUMOR up vs CONTROL
34560	225297_at	115106	HAUS1	HAUS augmin like complex subunit 1	NM_138443 /// NR_026978	5.3942e-23	5.3942e-23	3.17646	3.17646	TUMOR up vs CONTROL
14652	205199_at	768	CA9	carbonic anhydrase IX	NM_001216 /// XM_006716869 /// XM_006716870 /// XR_428428	3.9965e-10	3.9965e-10	3.17615	3.17615	TUMOR up vs CONTROL
17418	207981_s_at	2104	ESRRG	estrogen-related receptor gamma	NM_001134285 /// NM_001243505 /// NM_001243506 /// NM_001243507 /// NM_001243509 /// NM	1.63153e-08	1.63153e-08	3.17436	3.17436	TUMOR up vs CONTROL
45703	236448_at	90249	UNC5A	unc-5 netrin receptor A	NM_133369 /// XM_006714927 /// XM_006714928 /// XM_011534686 /// XM_011534687	9.46996e-07	9.46996e-07	3.17419	3.17419	TUMOR up vs CONTROL
46026	236771_at	134701	RIPPLY2	ripply transcriptional repressor 2	NM_001009994 /// NR_103525	4.65077e-12	4.65077e-12	3.1727	3.1727	TUMOR up vs CONTROL
29874	220584_at	80164	PRR36	proline rich 36	NM_001080403 /// NM_001190467 /// NR_104345	1.96913e-15	1.96913e-15	3.17234	3.17234	TUMOR up vs CONTROL
23151	213845_at	2898	GRIK2	glutamate receptor, ionotropic, kainate 2	NM_001166247 /// NM_021956 /// NM_175768 /// XM_005266945 /// XM_005266946 /// XM_01153	1.85263e-07	1.85263e-07	3.16682	3.16682	TUMOR up vs CONTROL
36626	227365_at	85300	ATCAY	ataxia, cerebellar, Cayman type	NM_033064	4.3489e-12	4.3489e-12	3.1653	3.1653	TUMOR up vs CONTROL
32528	223245_at	55342	STRBP	spermatid perinuclear RNA binding protein	NM_001171137 /// NM_018387 /// NR_033234 /// XM_011518840 /// XM_011518841 /// XM_01151	2.37144e-30	2.37144e-30	3.16529	3.16529	TUMOR up vs CONTROL
27690	218399_s_at	55038	CDCA4	cell division cycle associated 4	NM_017955 /// NM_145701	2.23659e-17	2.23659e-17	3.16502	3.16502	TUMOR up vs CONTROL
18473	209053_s_at	7468	WHSC1	Wolf-Hirschhorn syndrome candidate 1	NM_001042424 /// NM_007331 /// NM_014919 /// NM_133330 /// NM_133331 /// NM_133332 ///	3.27911e-19	3.27911e-19	3.16259	3.16259	TUMOR up vs CONTROL
15004	205551_at	9899	SV2B	synaptic vesicle glycoprotein 2B	NM_001167580 /// NM_014848 /// XM_005254997 /// XM_005254998 /// XM_011522263 /// XM_01	6.45763e-06	6.45763e-06	3.16155	3.16155	TUMOR up vs CONTROL
14137	204684_at	4884	NPTX1	neuronal pentraxin I	NM_002522	1.11733e-05	1.11733e-05	3.16084	3.16084	TUMOR up vs CONTROL
1253	1553984_s_at	1841	DTYMK	deoxythymidylate kinase	NM_001165031 /// NM_012145 /// NR_033255	6.57074e-21	6.57074e-21	3.1575	3.1575	TUMOR up vs CONTROL
27528	218237_s_at	81539	SLC38A1	solute carrier family 38, member 1	NM_001077484 /// NM_001278387 /// NM_001278388 /// NM_001278389 /// NM_001278390 /// NM	2.5797e-16	2.5797e-16	3.15737	3.15737	TUMOR up vs CONTROL
54484	52285_f_at	79959	CEP76	centrosomal protein 76kDa	NM_001271989 /// NM_024899 /// NR_073537 /// XM_005258149	3.09964e-23	3.09964e-23	3.15368	3.15368	TUMOR up vs CONTROL
27387	218096_at	55326	AGPAT5	1-acylglycerol-3-phosphate O-acyltransferase 5	NM_018361 /// XM_011534751	3.39559e-17	3.39559e-17	3.15074	3.15074	TUMOR up vs CONTROL
15144	205691_at	9143	SYNGR3	synaptogyrin 3	NM_004209	4.83882e-10	4.83882e-10	3.1499	3.1499	TUMOR up vs CONTROL
14647	205194_at	5723	PSPH	phosphoserine phosphatase	NM_004577 /// XM_005271773 /// XM_005271774 /// XM_005271775 /// XM_005271776 /// XM_00	1.15852e-14	1.15852e-14	3.14963	3.14963	TUMOR up vs CONTROL
15247	205794_s_at	4857	NOVA1	neuro-oncological ventral antigen 1	NM_002515 /// NM_006489 /// NM_006491 /// XM_011536800	2.90393e-07	2.90393e-07	3.14705	3.14705	TUMOR up vs CONTROL
30072	220782_x_at	43849	KLK12	kallikrein related peptidase 12	NM_019598 /// NM_145894 /// NM_145895 /// XM_005258950 /// XM_005258951	6.68273e-08	6.68273e-08	3.14166	3.14166	TUMOR up vs CONTROL
19237	209825_s_at	7371	UCK2	uridine-cytidine kinase 2	NM_012474 /// XM_011509969 /// XM_011509970	1.78488e-15	1.78488e-15	3.13992	3.13992	TUMOR up vs CONTROL
53173	243918_at	---	---	---	---	1.23509e-08	1.23509e-08	3.13991	3.13991	TUMOR up vs CONTROL
32645	223362_s_at	55964 /// 164684	SEPT3 /// WBP2NL	septin 3 /// WBP2 N-terminal like	NM_019106 /// NM_145733 /// NM_145734 /// NM_152613 /// XR_244353 /// XR_244354 /// XR_	2.35514e-12	2.35514e-12	3.13574	3.13574	TUMOR up vs CONTROL
20109	210721_s_at	57144	PAK7	p21 protein (Cdc42/Rac)-activated kinase 7	NM_020341 /// NM_177990 /// XM_005260766 /// XM_006723597 /// XM_011529308	9.1237e-09	9.1237e-09	3.13437	3.13437	TUMOR up vs CONTROL
48550	239295_at	135295	SRSF12	serine/arginine-rich splicing factor 12	NM_080743 /// XM_006715348 /// XM_011535483 /// XM_011535484	1.4165e-17	1.4165e-17	3.13148	3.13148	TUMOR up vs CONTROL
16822	207373_at	3236	HOXD10	homeobox D10	NM_002148	4.89504e-10	4.89504e-10	3.13028	3.13028	TUMOR up vs CONTROL
33844	224579_at	81539	SLC38A1	solute carrier family 38, member 1	NM_001077484 /// NM_001278387 /// NM_001278388 /// NM_001278389 /// NM_001278390 /// NM	1.05448e-17	1.05448e-17	3.13018	3.13018	TUMOR up vs CONTROL
45194	235939_at	---	---	---	---	3.4657e-19	3.4657e-19	3.12803	3.12803	TUMOR up vs CONTROL
22100	212789_at	23310	NCAPD3	non-SMC condensin II complex subunit D3	NM_015261 /// XM_011542718 /// XM_011542719 /// XR_947815 /// XR_947816	3.24019e-20	3.24019e-20	3.12791	3.12791	TUMOR up vs CONTROL
41658	232398_at	284992	CCDC150	coiled-coil domain containing 150	NM_001080539 /// NM_173466 /// NM_173646 /// XM_006712438 /// XM_006712439 /// XM_01151	1.29044e-15	1.29044e-15	3.1238	3.1238	TUMOR up vs CONTROL
1143	1553830_s_at	4101 /// 266740	MAGEA2 /// MAGEA2B	MAGE family member A2 /// MAGE family member A2B	NM_001282501 /// NM_001282502 /// NM_001282504 /// NM_001282505 /// NM_005361 /// NM_15	2.09526e-05	2.09526e-05	3.12374	3.12374	TUMOR up vs CONTROL
16084	206632_s_at	9582	APOBEC3B	apolipoprotein B mRNA editing enzyme, catalytic polypeptide-like 3B	NM_001270411 /// NM_004900	1.19665e-06	1.19665e-06	3.12327	3.12327	TUMOR up vs CONTROL
18881	209462_at	333	APLP1	amyloid beta (A4) precursor-like protein 1	NM_001024807 /// NM_005166	2.70109e-12	2.70109e-12	3.12009	3.12009	TUMOR up vs CONTROL
36546	227285_at	148523	CIART	circadian associated repressor of transcription	NM_001300838 /// NM_001300839 /// NM_001300840 /// NM_001300841 /// NM_144697	4.90634e-14	4.90634e-14	3.11618	3.11618	TUMOR up vs CONTROL
37914	228654_at	139886	SPIN4	spindlin family, member 4	NM_001012968	2.90764e-09	2.90764e-09	3.11514	3.11514	TUMOR up vs CONTROL
2380	1555501_s_at	51319	RSRC1	arginine/serine-rich coiled-coil 1	NM_001271834 /// NM_001271838 /// NM_016625 /// XM_011512875 /// XM_011512876	3.94155e-21	3.94155e-21	3.11457	3.11457	TUMOR up vs CONTROL
12067	202613_at	1503	CTPS1	CTP synthase 1	NM_001301237 /// NM_001905 /// NR_125440 /// XM_005270536 /// XM_006710390 /// XM_00671	1.67651e-18	1.67651e-18	3.11441	3.11441	TUMOR up vs CONTROL
14516	205063_at	8487	GEMIN2	gem nuclear organelle associated protein 2	NM_001009182 /// NM_001009183 /// NM_003616 /// XM_011537238	3.26598e-20	3.26598e-20	3.11431	3.11431	TUMOR up vs CONTROL
104	1552390_a_at	203111	ERICH5	glutamate rich 5	NM_001170806 /// NM_173549	9.53846e-07	9.53846e-07	3.11293	3.11293	TUMOR up vs CONTROL
22653	213346_at	93081	TEX30	testis expressed 30	NM_001286775 /// NM_001286776 /// NM_138779 /// NR_104590 /// XM_005254097 /// XM_01152	2.30289e-16	2.30289e-16	3.11255	3.11255	TUMOR up vs CONTROL
14538	205085_at	4998	ORC1	origin recognition complex subunit 1	NM_001190818 /// NM_001190819 /// NM_004153 /// XM_011541527	2.32183e-19	2.32183e-19	3.11178	3.11178	TUMOR up vs CONTROL
2359	1555471_a_at	56776	FMN2	formin 2	NM_001305424 /// NM_020066 /// XM_005273200 /// XM_011544237 /// XR_949151	2.0367e-08	2.0367e-08	3.10938	3.10938	TUMOR up vs CONTROL
44991	235736_at	100287482	SMKR1	small lysine-rich protein 1	NM_001195243	5.68267e-10	5.68267e-10	3.10887	3.10887	TUMOR up vs CONTROL
28442	219152_at	50512	PODXL2	podocalyxin-like 2	NM_015720	1.6107e-15	1.6107e-15	3.10822	3.10822	TUMOR up vs CONTROL
21040	211713_x_at	9768	KIAA0101	KIAA0101	NM_001029989 /// NM_014736 /// NR_109934	3.43681e-18	3.43681e-18	3.10417	3.10417	TUMOR up vs CONTROL
28119	218829_s_at	55636	CHD7	chromodomain helicase DNA binding protein 7	NM_001316690 /// NM_017780 /// XM_011517553 /// XM_011517554 /// XM_011517555 /// XM_01	2.40458e-10	2.40458e-10	3.10259	3.10259	TUMOR up vs CONTROL
461	1552897_a_at	170850	KCNG3	potassium channel, voltage gated modifier subfamily G, member 3	NM_133329 /// NM_172344	1.09932e-12	1.09932e-12	3.10152	3.10152	TUMOR up vs CONTROL
38193	228933_at	4810	NHS	Nance-Horan syndrome (congenital cataracts and dental anomalies)	NM_001136024 /// NM_001291867 /// NM_001291868 /// NM_198270 /// XM_011545528	4.49317e-10	4.49317e-10	3.10033	3.10033	TUMOR up vs CONTROL
48501	239246_at	10160	FARP1	FERM, ARH/RhoGEF and pleckstrin domain protein 1	NM_001001715 /// NM_001286839 /// NM_005766 /// XM_011521046	1.22278e-11	1.22278e-11	3.09988	3.09988	TUMOR up vs CONTROL
46554	237299_at	26502	NARF	nuclear prelamin A recognition factor	NM_001038618 /// NM_001083608 /// NM_012336 /// NM_031968 /// XM_005256340 /// XM_00672	3.95703e-19	3.95703e-19	3.09723	3.09723	TUMOR up vs CONTROL
20356	210983_s_at	4176	MCM7	minichromosome maintenance complex component 7	NM_001278595 /// NM_005916 /// NM_182776 /// XM_005250348	3.92562e-11	3.92562e-11	3.09436	3.09436	TUMOR up vs CONTROL
33875	224610_at	23642	SNHG1	small nucleolar RNA host gene 1	NR_003098	1.64941e-19	1.64941e-19	3.08776	3.08776	TUMOR up vs CONTROL
42843	233586_s_at	43849	KLK12	kallikrein related peptidase 12	NM_019598 /// NM_145894 /// NM_145895 /// XM_005258950 /// XM_005258951	1.13474e-06	1.13474e-06	3.08738	3.08738	TUMOR up vs CONTROL
36425	227164_at	6426	SRSF1	serine/arginine-rich splicing factor 1	NM_001078166 /// NM_006924 /// NR_034041 /// XM_006722012 /// XR_429911 /// XR_429912	1.29769e-21	1.29769e-21	3.08616	3.08616	TUMOR up vs CONTROL
32868	223586_at	56938	ARNTL2	aryl hydrocarbon receptor nuclear translocator-like 2	NM_001248002 /// NM_001248003 /// NM_001248004 /// NM_001248005 /// NM_020183 /// XM_00	2.63972e-14	2.63972e-14	3.08542	3.08542	TUMOR up vs CONTROL
11867	202413_s_at	7398	USP1	ubiquitin specific peptidase 1	NM_001017415 /// NM_001017416 /// NM_003368	1.59769e-23	1.59769e-23	3.08137	3.08137	TUMOR up vs CONTROL
42296	233037_at	---	---	---	---	9.54109e-08	9.54109e-08	3.08073	3.08073	TUMOR up vs CONTROL
19317	209905_at	3205 /// 100534589	HOXA10-HOXA9 /// HOXA9	HOXA10-HOXA9 readthrough /// homeobox A9	NM_152739 /// NR_037940	3.88753e-06	3.88753e-06	3.07614	3.07614	TUMOR up vs CONTROL
33639	224367_at	84707	BEX2	brain expressed X-linked 2	NM_001168399 /// NM_001168400 /// NM_001168401 /// NM_032621	4.28723e-09	4.28723e-09	3.07403	3.07403	TUMOR up vs CONTROL
28586	219296_at	54503	ZDHHC13	zinc finger, DHHC-type containing 13	NM_001001483 /// NM_019028 /// XM_005252996 /// XM_011520193 /// XM_011520194 /// XM_01	5.35629e-19	5.35629e-19	3.0724	3.0724	TUMOR up vs CONTROL
17970	208546_x_at	8345	HIST1H2BH	histone cluster 1, H2bh	NM_003524	7.16553e-13	7.16553e-13	3.07069	3.07069	TUMOR up vs CONTROL
32896	223614_at	4325	MMP16	matrix metallopeptidase 16 (membrane-inserted)	NM_005941 /// NM_022564 /// NM_032297 /// XM_011517039 /// XM_011517040 /// XM_01151704	1.55854e-05	1.55854e-05	3.0705	3.0705	TUMOR up vs CONTROL
14232	204779_s_at	3217	HOXB7	homeobox B7	NM_004502	2.42007e-07	2.42007e-07	3.07024	3.07024	TUMOR up vs CONTROL
39532	230272_at	645323	LINC00461	long intergenic non-protein coding RNA 461	NR_015436 /// NR_024383 /// NR_024384	4.7198e-08	4.7198e-08	3.06906	3.06906	TUMOR up vs CONTROL
14182	204729_s_at	6804	STX1A	syntaxin 1A (brain)	NM_001165903 /// NM_004603 /// XM_011516541 /// XR_242263 /// XR_927527 /// XR_927528	9.72449e-15	9.72449e-15	3.06768	3.06768	TUMOR up vs CONTROL
53881	244625_at	---	---	---	---	7.20819e-08	7.20819e-08	3.06677	3.06677	TUMOR up vs CONTROL
28249	218959_at	3226	HOXC10	homeobox C10	NM_017409	1.25214e-06	1.25214e-06	3.06558	3.06558	TUMOR up vs CONTROL
46179	236924_at	---	---	---	---	9.44369e-08	9.44369e-08	3.06517	3.06517	TUMOR up vs CONTROL
45330	236075_s_at	101928000	LOC101928000	uncharacterized LOC101928000	XR_243583 /// XR_253622	6.12222e-14	6.12222e-14	3.06516	3.06516	TUMOR up vs CONTROL
9853	1570445_a_at	643201	LOC643201	centrosomal protein 192kDa pseudogene	NR_036494	2.35117e-08	2.35117e-08	3.06475	3.06475	TUMOR up vs CONTROL
11784	202330_s_at	7374	UNG	uracil DNA glycosylase	NM_003362 /// NM_080911	6.11155e-19	6.11155e-19	3.064	3.064	TUMOR up vs CONTROL
52404	243149_at	---	---	---	---	3.46695e-07	3.46695e-07	3.06311	3.06311	TUMOR up vs CONTROL
40777	231517_at	440590	ZYG11A	zyg-11 family member A, cell cycle regulator	NM_001004339 /// NM_001307931 /// XM_006710646 /// XM_011541480 /// XM_011541481 /// XM	4.75565e-13	4.75565e-13	3.06001	3.06001	TUMOR up vs CONTROL
11287	201833_at	3066	HDAC2	histone deacetylase 2	NM_001527 /// NR_033441 /// NR_073443 /// XM_011535786 /// XM_011535787 /// XM_01153578	3.00717e-24	3.00717e-24	3.05694	3.05694	TUMOR up vs CONTROL
26269	216973_s_at	3217	HOXB7	homeobox B7	NM_004502	7.50963e-09	7.50963e-09	3.05651	3.05651	TUMOR up vs CONTROL
26248	216952_s_at	84823	LMNB2	lamin B2	NM_032737 /// XM_011528378 /// XM_011528379	4.34007e-13	4.34007e-13	3.05646	3.05646	TUMOR up vs CONTROL
10972	201518_at	10951	CBX1	chromobox homolog 1	NM_001127228 /// NM_006807	2.23975e-26	2.23975e-26	3.05413	3.05413	TUMOR up vs CONTROL
22349	213040_s_at	23467	NPTXR	neuronal pentraxin receptor	NM_014293 /// NM_058178	1.76944e-08	1.76944e-08	3.05384	3.05384	TUMOR up vs CONTROL
27798	218507_at	29923	HILPDA	hypoxia inducible lipid droplet-associated	NM_001098786 /// NM_013332	7.41597e-20	7.41597e-20	3.05349	3.05349	TUMOR up vs CONTROL
48021	238766_at	---	---	---	---	1.06795e-14	1.06795e-14	3.04955	3.04955	TUMOR up vs CONTROL
49757	240502_at	---	---	---	---	1.26722e-11	1.26722e-11	3.04643	3.04643	TUMOR up vs CONTROL
14216	204763_s_at	2775	GNAO1	guanine nucleotide binding protein (G protein), alpha activating activity polypeptide O	NM_020988 /// NM_138736 /// XM_011523003	8.20302e-14	8.20302e-14	3.04604	3.04604	TUMOR up vs CONTROL
29866	220576_at	80055	PGAP1	post-GPI attachment to proteins 1	NM_024989 /// XM_011511878 /// XM_011511879 /// XM_011511880	3.35173e-07	3.35173e-07	3.04396	3.04396	TUMOR up vs CONTROL
27973	218683_at	58155	PTBP2	polypyrimidine tract binding protein 2	NM_001300985 /// NM_001300986 /// NM_001300987 /// NM_001300988 /// NM_001300989 /// NM	4.42693e-14	4.42693e-14	3.04354	3.04354	TUMOR up vs CONTROL
44485	235230_at	257068	PLCXD2	phosphatidylinositol-specific phospholipase C, X domain containing 2	NM_001134478 /// NM_001185106 /// NM_153268	1.48731e-13	1.48731e-13	3.04106	3.04106	TUMOR up vs CONTROL
28178	218888_s_at	81831	NETO2	neuropilin (NRP) and tolloid (TLL)-like 2	NM_001201477 /// NM_018092 /// XM_006721289 /// XM_006721291 /// XM_006721292	2.89441e-13	2.89441e-13	3.03815	3.03815	TUMOR up vs CONTROL
41713	232453_at	---	---	---	---	2.72269e-07	2.72269e-07	3.03741	3.03741	TUMOR up vs CONTROL
29135	219845_at	56033	BARX1	BARX homeobox 1	NM_021570	4.87484e-09	4.87484e-09	3.03726	3.03726	TUMOR up vs CONTROL
25078	215779_s_at	8339	HIST1H2BG	histone cluster 1, H2bg	NM_003518	2.78935e-09	2.78935e-09	3.03547	3.03547	TUMOR up vs CONTROL
32755	223472_at	7468	WHSC1	Wolf-Hirschhorn syndrome candidate 1	NM_001042424 /// NM_007331 /// NM_014919 /// NM_133330 /// NM_133331 /// NM_133332 ///	7.04634e-16	7.04634e-16	3.03344	3.03344	TUMOR up vs CONTROL
21757	212446_s_at	253782	CERS6	ceramide synthase 6	NM_001256126 /// NM_203463 /// XM_005246440	1.41517e-17	1.41517e-17	3.03176	3.03176	TUMOR up vs CONTROL
15200	205747_at	869	CBLN1	cerebellin 1 precursor	NM_004352	1.77435e-08	1.77435e-08	3.03129	3.03129	TUMOR up vs CONTROL
28460	219170_at	79187	FSD1	fibronectin type III and SPRY domain containing 1	NM_024333 /// XM_005259644	2.01076e-12	2.01076e-12	3.03002	3.03002	TUMOR up vs CONTROL
42702	233445_at	---	---	---	---	6.47303e-14	6.47303e-14	3.02953	3.02953	TUMOR up vs CONTROL
29426	220136_s_at	1412	CRYBA2	crystallin beta A2	NM_057093 /// NM_057094 /// XM_011510660	9.84833e-08	9.84833e-08	3.02732	3.02732	TUMOR up vs CONTROL
53327	244071_at	345630	FBLL1	fibrillarin-like 1	NR_024356	9.48838e-14	9.48838e-14	3.02624	3.02624	TUMOR up vs CONTROL
16224	206772_at	5746	PTH2R	parathyroid hormone 2 receptor	NM_001309516 /// NM_005048 /// NR_073601 /// XM_011511517 /// XR_922972	1.12859e-07	1.12859e-07	3.02543	3.02543	TUMOR up vs CONTROL
39853	230593_at	2899	GRIK3	glutamate receptor, ionotropic, kainate 3	NM_000831 /// XM_011541294 /// XM_011541295	6.26751e-07	6.26751e-07	3.02447	3.02447	TUMOR up vs CONTROL
45606	236351_at	389023	DPP10-AS1	DPP10 antisense RNA 1	NR_036580	6.94089e-07	6.94089e-07	3.02236	3.02236	TUMOR up vs CONTROL
38593	229333_at	8833	GMPS	guanine monophosphate synthase	NM_003875 /// XM_011513263 /// XM_011513264	3.7923e-18	3.7923e-18	3.02102	3.02102	TUMOR up vs CONTROL
15733	206281_at	116	ADCYAP1	adenylate cyclase activating polypeptide 1 (pituitary)	NM_001099733 /// NM_001117 /// XM_005258081	6.52306e-05	6.52306e-05	3.0204	3.0204	TUMOR up vs CONTROL
12366	202911_at	2956	MSH6	mutS homolog 6	NM_000179 /// NM_001281492 /// NM_001281493 /// NM_001281494 /// XM_005264271 /// XM_01	1.11362e-32	1.11362e-32	3.02023	3.02023	TUMOR up vs CONTROL
52587	243332_at	105379610	LOC105379610	uncharacterized LOC105379610	XR_952070	9.96153e-13	9.96153e-13	3.01993	3.01993	TUMOR up vs CONTROL
33482	224204_x_at	56938	ARNTL2	aryl hydrocarbon receptor nuclear translocator-like 2	NM_001248002 /// NM_001248003 /// NM_001248004 /// NM_001248005 /// NM_020183 /// XM_00	1.36993e-13	1.36993e-13	3.01716	3.01716	TUMOR up vs CONTROL
40857	231597_x_at	---	---	---	---	4.03388e-05	4.03388e-05	3.01555	3.01555	TUMOR up vs CONTROL
23209	213904_at	23732	FRRS1L	ferric-chelate reductase 1-like	NM_014334 /// XM_011518453 /// XM_011518454	1.09781e-07	1.09781e-07	3.01519	3.01519	TUMOR up vs CONTROL
24817	215518_at	9515	STXBP5L	syntaxin binding protein 5-like	NM_001308330 /// NM_014980 /// XM_005247907 /// XM_006713825 /// XM_011513328 /// XM_01	3.34955e-13	3.34955e-13	3.01288	3.01288	TUMOR up vs CONTROL
16122	206670_s_at	2571	GAD1	glutamate decarboxylase 1	NM_000817 /// NM_013445 /// XM_005246444 /// XM_011510922	1.01915e-11	1.01915e-11	3.01237	3.01237	TUMOR up vs CONTROL
37819	228559_at	55839	CENPN	centromere protein N	NM_001100624 /// NM_001100625 /// NM_001270473 /// NM_001270474 /// NM_018455 /// XM_00	2.62682e-19	2.62682e-19	3.01227	3.01227	TUMOR up vs CONTROL
20047	210656_at	8726	EED	embryonic ectoderm development	NM_001308007 /// NM_003797 /// NM_152991 /// XM_005274373 /// XM_011545329 /// XM_01154	4.48833e-12	4.48833e-12	3.01193	3.01193	TUMOR up vs CONTROL
13482	204029_at	1952	CELSR2	cadherin, EGF LAG seven-pass G-type receptor 2	NM_001408 /// XM_005270580	3.1726e-14	3.1726e-14	3.01094	3.01094	TUMOR up vs CONTROL
39647	230387_at	---	---	---	---	3.04841e-06	3.04841e-06	3.0075	3.0075	TUMOR up vs CONTROL
18573	209153_s_at	6929	TCF3	transcription factor 3	NM_001136139 /// NM_003200 /// XM_006722852 /// XM_006722853 /// XM_006722855 /// XM_00	1.506e-18	1.506e-18	3.00709	3.00709	TUMOR up vs CONTROL
21406	212094_at	23089	PEG10	paternally expressed 10	NM_001040152 /// NM_001172437 /// NM_001172438 /// NM_001184961 /// NM_001184962 /// NM	0.000236225	0.000236225	3.00668	3.00668	TUMOR up vs CONTROL
16002	206550_s_at	9631	NUP155	nucleoporin 155kDa	NM_001278312 /// NM_004298 /// NM_153485 /// XM_011514164 /// XM_011514165 /// XM_01151	2.12735e-18	2.12735e-18	3.00596	3.00596	TUMOR up vs CONTROL
27979	218689_at	2188	FANCF	Fanconi anemia complementation group F	NM_022725	6.10805e-14	6.10805e-14	3.005	3.005	TUMOR up vs CONTROL
36504	227243_s_at	253738	EBF3	early B-cell factor 3	NM_001005463 /// XM_005252667 /// XM_005252668 /// XM_005252669 /// XM_006717739 /// XM	1.67802e-07	1.67802e-07	3.0043	3.0043	TUMOR up vs CONTROL
52256	243001_at	79863	RBFA	ribosome binding factor A (putative)	NM_001171967 /// NM_024805	2.23452e-15	2.23452e-15	3.0042	3.0042	TUMOR up vs CONTROL
8470	1566842_at	---	---	---	---	1.41359e-07	1.41359e-07	3.00071	3.00071	TUMOR up vs CONTROL
39238	229978_at	729993	SHISA9	shisa family member 9	NM_001145204 /// NM_001145205 /// XM_005255539 /// XM_011522642 /// XM_011522643 /// XR	2.08109e-08	2.08109e-08	2.99675	2.99675	TUMOR up vs CONTROL
23211	213906_at	4603	MYBL1	v-myb avian myeloblastosis viral oncogene homolog-like 1	NM_001080416 /// NM_001144755 /// NM_001294282 /// XM_011517533 /// XM_011517534 /// XM	1.89901e-08	1.89901e-08	2.99639	2.99639	TUMOR up vs CONTROL
18564	209144_s_at	9139	CBFA2T2	core-binding factor, runt domain, alpha subunit 2; translocated to, 2	NM_001032999 /// NM_001039709 /// NM_005093 /// NM_175864 /// XM_006723886 /// XM_01152	8.42058e-14	8.42058e-14	2.99474	2.99474	TUMOR up vs CONTROL
15825	206373_at	7545	ZIC1	Zic family member 1	NM_003412	0.000204908	0.000204908	2.98644	2.98644	TUMOR up vs CONTROL
28114	218824_at	55228	PNMAL1	paraneoplastic Ma antigen family-like 1	NM_001103149 /// NM_018215 /// XM_011527067	2.13094e-05	2.13094e-05	2.98624	2.98624	TUMOR up vs CONTROL
19326	209914_s_at	9378	NRXN1	neurexin 1	NM_001135659 /// NM_004801 /// NM_138735 /// XM_005264642 /// XM_005264643 /// XM_00671	1.55159e-09	1.55159e-09	2.98409	2.98409	TUMOR up vs CONTROL
2565	1555772_a_at	993	CDC25A	cell division cycle 25A	NM_001789 /// NM_201567 /// XM_006713434 /// XM_006713435 /// XM_006713436 /// XM_01153	6.27712e-11	6.27712e-11	2.98339	2.98339	TUMOR up vs CONTROL
37830	228570_at	121551	BTBD11	BTB (POZ) domain containing 11	NM_001017523 /// NM_001018072 /// NM_152322 /// XM_005268645 /// XM_011537908 /// XM_01	9.82151e-07	9.82151e-07	2.97958	2.97958	TUMOR up vs CONTROL
39028	229768_at	143503	OR51E1	olfactory receptor, family 51, subfamily E, member 1	NM_152430 /// XM_005252798	5.9892e-06	5.9892e-06	2.97772	2.97772	TUMOR up vs CONTROL
36038	226777_at	8038	ADAM12	ADAM metallopeptidase domain 12	NM_001288973 /// NM_001288974 /// NM_001288975 /// NM_003474 /// NM_021641	1.21526e-08	1.21526e-08	2.97738	2.97738	TUMOR up vs CONTROL
13801	204348_s_at	205	AK4	adenylate kinase 4	NM_001005353 /// NM_013410 /// NM_203464	4.32149e-10	4.32149e-10	2.97342	2.97342	TUMOR up vs CONTROL
11143	201689_s_at	7163	TPD52	tumor protein D52	NM_001025252 /// NM_001025253 /// NM_001287140 /// NM_001287142 /// NM_001287143 /// NM	5.70391e-15	5.70391e-15	2.97272	2.97272	TUMOR up vs CONTROL
35380	226118_at	79172	CENPO	centromere protein O	NM_001199803 /// NM_024322 /// XM_006712102 /// XR_244957 /// XR_244958	3.06382e-15	3.06382e-15	2.97106	2.97106	TUMOR up vs CONTROL
23768	214463_x_at	8363	HIST1H4J	histone cluster 1, H4j	NM_021968	1.05184e-14	1.05184e-14	2.97083	2.97083	TUMOR up vs CONTROL
26288	216992_s_at	2918	GRM8	glutamate receptor, metabotropic 8	NM_000845 /// NM_001127323 /// NR_028041 /// XM_006715938 /// XM_011516091 /// XM_01151	8.36404e-08	8.36404e-08	2.96748	2.96748	TUMOR up vs CONTROL
30337	221047_s_at	4139	MARK1	MAP/microtubule affinity-regulating kinase 1	NM_001286124 /// NM_001286126 /// NM_001286128 /// NM_001286129 /// NM_018650 /// XM_00	3.57902e-11	3.57902e-11	2.96539	2.96539	TUMOR up vs CONTROL
39743	230483_at	---	---	---	---	2.38499e-16	2.38499e-16	2.96526	2.96526	TUMOR up vs CONTROL
360	1552754_a_at	253559	CADM2	cell adhesion molecule 2	NM_001167674 /// NM_001167675 /// NM_001256502 /// NM_001256503 /// NM_001256504 /// NM	2.25665e-07	2.25665e-07	2.96297	2.96297	TUMOR up vs CONTROL
45013	235758_at	84968	PNMA6A	paraneoplastic Ma antigen family member 6A	NM_032882	1.27298e-08	1.27298e-08	2.95924	2.95924	TUMOR up vs CONTROL
23940	214636_at	797	CALCB	calcitonin-related polypeptide beta	NM_000728	6.54692e-08	6.54692e-08	2.9591	2.9591	TUMOR up vs CONTROL
39266	230006_s_at	258010	SVIP	small VCP/p97-interacting protein	NM_148893	3.37863e-13	3.37863e-13	2.95772	2.95772	TUMOR up vs CONTROL
28270	218980_at	80206	FHOD3	formin homology 2 domain containing 3	NM_001281739 /// NM_001281740 /// NM_025135 /// XM_005258349 /// XM_005258352 /// XM_00	1.79095e-08	1.79095e-08	2.9571	2.9571	TUMOR up vs CONTROL
40248	230988_at	119	ADD2	adducin 2 (beta)	NM_001185054 /// NM_001185055 /// NM_001617 /// NM_017482 /// NM_017483 /// NM_017484 /	5.2234e-13	5.2234e-13	2.95484	2.95484	TUMOR up vs CONTROL
29948	220658_s_at	56938	ARNTL2	aryl hydrocarbon receptor nuclear translocator-like 2	NM_001248002 /// NM_001248003 /// NM_001248004 /// NM_001248005 /// NM_020183 /// XM_00	7.69105e-10	7.69105e-10	2.95415	2.95415	TUMOR up vs CONTROL
37006	227746_at	1994	ELAVL1	ELAV like RNA binding protein 1	NM_001419 /// XM_011527777	1.08479e-07	1.08479e-07	2.95395	2.95395	TUMOR up vs CONTROL
52884	243629_x_at	100507057	MFI2-AS1	MFI2 antisense RNA 1	NR_038285	1.14053e-17	1.14053e-17	2.94998	2.94998	TUMOR up vs CONTROL
52273	243018_at	103695435	BBOX1-AS1	BBOX1 antisense RNA 1	NR_125766 /// NR_125767 /// NR_125768	2.97472e-11	2.97472e-11	2.94841	2.94841	TUMOR up vs CONTROL
7863	1565483_at	1956	EGFR	epidermal growth factor receptor	NM_005228 /// NM_201282 /// NM_201283 /// NM_201284	2.344e-06	2.344e-06	2.94749	2.94749	TUMOR up vs CONTROL
19752	210347_s_at	53335	BCL11A	B-cell CLL/lymphoma 11A (zinc finger protein)	NM_018014 /// NM_022893 /// NM_138553 /// NM_138559 /// XM_011532909 /// XM_011532910 /	1.25188e-10	1.25188e-10	2.94553	2.94553	TUMOR up vs CONTROL
14177	204724_s_at	1299	COL9A3	collagen, type IX, alpha 3	NM_001853 /// XM_011528543 /// XM_011528544 /// XM_011528545 /// XM_011528546 /// XM_01	1.05545e-05	1.05545e-05	2.94366	2.94366	TUMOR up vs CONTROL
39856	230596_at	8997	KALRN	kalirin, RhoGEF kinase	NM_001024660 /// NM_003947 /// NM_007064 /// NR_028136 /// XM_006713810 /// XM_00671381	6.92613e-09	6.92613e-09	2.94338	2.94338	TUMOR up vs CONTROL
36487	227226_at	112609	MRAP2	melanocortin 2 receptor accessory protein 2	NM_138409 /// XM_005248644 /// XM_005248645 /// XM_011535400 /// XM_011535401 /// XM_01	1.75374e-05	1.75374e-05	2.94338	2.94338	TUMOR up vs CONTROL
2614	1555834_at	7345	UCHL1	ubiquitin C-terminal hydrolase L1	NM_004181	9.51893e-13	9.51893e-13	2.94273	2.94273	TUMOR up vs CONTROL
23824	214519_s_at	6019	RLN2	relaxin 2	NM_005059 /// NM_134441 /// XM_011518003	1.53516e-08	1.53516e-08	2.94263	2.94263	TUMOR up vs CONTROL
1026	1553654_at	255928	SYT14	synaptotagmin XIV	NM_001146261 /// NM_001146262 /// NM_001146264 /// NM_001256006 /// NM_153262 /// NR_02	4.32203e-10	4.32203e-10	2.93938	2.93938	TUMOR up vs CONTROL
35749	226487_at	84915	FAM222A	family with sequence similarity 222, member A	NM_032829 /// XM_006719654	1.47859e-09	1.47859e-09	2.93837	2.93837	TUMOR up vs CONTROL
35706	226444_at	---	---	---	---	6.55114e-10	6.55114e-10	2.93584	2.93584	TUMOR up vs CONTROL
18455	209035_at	4192	MDK	midkine (neurite growth-promoting factor 2)	NM_001012333 /// NM_001012334 /// NM_001270550 /// NM_001270551 /// NM_001270552 /// NM	5.52959e-10	5.52959e-10	2.93563	2.93563	TUMOR up vs CONTROL
20207	210821_x_at	1058	CENPA	centromere protein A	NM_001042426 /// NM_001809	3.83144e-17	3.83144e-17	2.93484	2.93484	TUMOR up vs CONTROL
23611	214306_at	4976	OPA1	optic atrophy 1 (autosomal dominant)	NM_015560 /// NM_130831 /// NM_130832 /// NM_130833 /// NM_130834 /// NM_130835 /// NM_	6.94871e-16	6.94871e-16	2.9339	2.9339	TUMOR up vs CONTROL
14279	204826_at	899	CCNF	cyclin F	NM_001761	3.62905e-26	3.62905e-26	2.9338	2.9338	TUMOR up vs CONTROL
10851	201397_at	26227	PHGDH	phosphoglycerate dehydrogenase	NM_006623 /// XM_011541226 /// XM_011541227 /// XM_011541228 /// XM_011541229 /// XM_01	4.50916e-12	4.50916e-12	2.93258	2.93258	TUMOR up vs CONTROL
38412	229152_at	260436	FDCSP	follicular dendritic cell secreted protein	NM_152997	0.00013617	0.00013617	2.9317	2.9317	TUMOR up vs CONTROL
20332	210959_s_at	6715	SRD5A1	steroid-5-alpha-reductase, alpha polypeptide 1 (3-oxo-5 alpha-steroid delta 4-dehydroge	NM_001047 /// XM_011514103	7.12031e-12	7.12031e-12	2.93134	2.93134	TUMOR up vs CONTROL
22456	213147_at	3206	HOXA10	homeobox A10	NM_018951 /// NM_153715 /// NR_037939	1.05453e-10	1.05453e-10	2.93107	2.93107	TUMOR up vs CONTROL
38052	228792_at	50804	MYEF2	myelin expression factor 2	NM_001301210 /// NM_016132 /// NR_125408 /// XM_005254422 /// XM_005254424 /// XM_00525	8.51289e-13	8.51289e-13	2.93017	2.93017	TUMOR up vs CONTROL
52174	242919_at	56242	ZNF253	zinc finger protein 253	NM_021047 /// XM_011528134 /// XM_011528135	2.63976e-16	2.63976e-16	2.92997	2.92997	TUMOR up vs CONTROL
15710	206258_at	29906	ST8SIA5	ST8 alpha-N-acetyl-neuraminide alpha-2,8-sialyltransferase 5	NM_001307986 /// NM_001307987 /// NM_013305 /// XM_005258250 /// XM_011525936 /// XM_01	6.56307e-08	6.56307e-08	2.92958	2.92958	TUMOR up vs CONTROL
17858	208433_s_at	7804	LRP8	LDL receptor related protein 8	NM_001018054 /// NM_004631 /// NM_017522 /// NM_033300 /// XM_005271173 /// XM_00527117	1.86614e-13	1.86614e-13	2.92863	2.92863	TUMOR up vs CONTROL
19327	209915_s_at	9378	NRXN1	neurexin 1	NM_001135659 /// NM_004801 /// NM_138735 /// XM_005264642 /// XM_005264643 /// XM_00671	3.95139e-10	3.95139e-10	2.92702	2.92702	TUMOR up vs CONTROL
4622	1559132_at	283232	TMEM80	transmembrane protein 80	NM_001042463 /// NM_001042464 /// NM_001276253 /// NM_001276274 /// NM_174940 /// XM_00	7.95288e-17	7.95288e-17	2.92634	2.92634	TUMOR up vs CONTROL
29524	220234_at	767	CA8	carbonic anhydrase VIII	NM_004056 /// XM_011517585 /// XM_011517586 /// XM_011517587 /// XM_011517588	1.75228e-07	1.75228e-07	2.92482	2.92482	TUMOR up vs CONTROL
23731	214426_x_at	10036	CHAF1A	chromatin assembly factor 1, subunit A (p150)	NM_005483 /// XM_011527605 /// XM_011527606 /// XM_011527607 /// XR_936135	2.59441e-22	2.59441e-22	2.92091	2.92091	TUMOR up vs CONTROL
28821	219531_at	55722	CEP72	centrosomal protein 72kDa	NM_018140 /// XM_005248322 /// XM_005248323 /// XM_011514063 /// XM_011514064 /// XM_01	1.44864e-15	1.44864e-15	2.92046	2.92046	TUMOR up vs CONTROL
37553	228293_at	91614	DEPDC7	DEP domain containing 7	NM_001077242 /// NM_139160	5.67671e-08	5.67671e-08	2.91681	2.91681	TUMOR up vs CONTROL
49020	239765_at	22849	CPEB3	cytoplasmic polyadenylation element binding protein 3	NM_001178137 /// NM_014912 /// XM_005269630 /// XM_006717714 /// XM_006717715 /// XM_01	1.89735e-08	1.89735e-08	2.91442	2.91442	TUMOR up vs CONTROL
23908	214604_at	3237	HOXD11	homeobox D11	NM_021192	4.70175e-10	4.70175e-10	2.91425	2.91425	TUMOR up vs CONTROL
49793	240538_at	---	---	---	---	3.39226e-13	3.39226e-13	2.91331	2.91331	TUMOR up vs CONTROL
47796	238541_at	54058	C21orf58	chromosome 21 open reading frame 58	NM_001286462 /// NM_001286463 /// NM_001286476 /// NM_001286477 /// NM_058180 /// NM_19	7.51987e-20	7.51987e-20	2.91269	2.91269	TUMOR up vs CONTROL
21028	211701_s_at	7216	TRO	trophinin	NM_001039705 /// NM_001271183 /// NM_001271184 /// NM_016157 /// NM_177556 /// NM_17755	4.28035e-14	4.28035e-14	2.9114	2.9114	TUMOR up vs CONTROL
47270	238015_at	201725	C4orf46	chromosome 4 open reading frame 46	NM_001008393 /// NR_077234 /// NR_077235	1.89876e-21	1.89876e-21	2.9087	2.9087	TUMOR up vs CONTROL
48552	239297_at	57604	KIAA1456	KIAA1456	NM_001099677 /// NM_020844 /// XM_005273584 /// XM_005273585 /// XM_005273586 /// XM_00	3.3057e-05	3.3057e-05	2.90836	2.90836	TUMOR up vs CONTROL
18474	209054_s_at	7468	WHSC1	Wolf-Hirschhorn syndrome candidate 1	NM_001042424 /// NM_007331 /// NM_014919 /// NM_133330 /// NM_133331 /// NM_133332 ///	1.31509e-19	1.31509e-19	2.90745	2.90745	TUMOR up vs CONTROL
42075	232816_s_at	1663	DDX11	DEAD/H (Asp-Glu-Ala-Asp/His) box helicase 11	NM_001257144 /// NM_001257145 /// NM_004399 /// NM_030653 /// NM_030655 /// NM_152438 /	1.57955e-10	1.57955e-10	2.90745	2.90745	TUMOR up vs CONTROL
44597	235342_at	50859	SPOCK3	sparc/osteonectin, cwcv and kazal-like domains proteoglycan (testican) 3	NM_001040159 /// NM_001204352 /// NM_001204353 /// NM_001204354 /// NM_001204355 /// NM	0.000404198	0.000404198	2.90718	2.90718	TUMOR up vs CONTROL
52194	242939_at	7027	TFDP1	transcription factor Dp-1	NM_007111 /// NR_026580 /// XM_005268326 /// XM_005268327 /// XM_005268328 /// XM_00526	2.38097e-09	2.38097e-09	2.90454	2.90454	TUMOR up vs CONTROL
24126	214825_at	728215	FAM155A	family with sequence similarity 155, member A	NM_001080396 /// XM_011521109	9.52583e-05	9.52583e-05	2.9016	2.9016	TUMOR up vs CONTROL
12797	203344_s_at	5932	RBBP8	retinoblastoma binding protein 8	NM_002894 /// NM_203291 /// NM_203292 /// XM_005258325 /// XM_005258326 /// XM_00672251	7.31699e-19	7.31699e-19	2.90145	2.90145	TUMOR up vs CONTROL
27640	218349_s_at	55055	ZWILCH	zwilch kinetochore protein	NM_001287821 /// NM_001287822 /// NM_001287823 /// NM_017975 /// NR_003105	7.55882e-13	7.55882e-13	2.89959	2.89959	TUMOR up vs CONTROL
51458	242203_at	---	---	---	---	6.05709e-09	6.05709e-09	2.89877	2.89877	TUMOR up vs CONTROL
39913	230653_at	102724275 /// 102725134 /// 105369228	LOC102724275 /// LOC102725134 /// LOC105369228	uncharacterized LOC102724275 /// uncharacterized LOC102725134 /// uncharacterized LOC10	XR_427728 /// XR_430844 /// XR_948419 /// XR_948420 /// XR_948421 /// XR_948422 /// XR_	7.348e-07	7.348e-07	2.89713	2.89713	TUMOR up vs CONTROL
26969	217678_at	23657	SLC7A11	solute carrier family 7 (anionic amino acid transporter light chain, xc- system), membe	NM_014331 /// XM_011531800 /// XM_011531801 /// XM_011531802 /// XM_011531803 /// XM_01	5.97554e-08	5.97554e-08	2.89463	2.89463	TUMOR up vs CONTROL
34929	225666_at	84899	TMTC4	transmembrane and tetratricopeptide repeat containing 4	NM_001079669 /// NM_001286453 /// NM_032813 /// XM_011521121 /// XM_011521122 /// XM_01	1.95522e-15	1.95522e-15	2.89433	2.89433	TUMOR up vs CONTROL
39998	230738_at	---	---	---	---	2.29994e-12	2.29994e-12	2.88992	2.88992	TUMOR up vs CONTROL
450	1552879_a_at	220202	ATOH7	atonal bHLH transcription factor 7	NM_145178	1.68538e-06	1.68538e-06	2.88767	2.88767	TUMOR up vs CONTROL
22759	213452_at	7738	ZNF184	zinc finger protein 184	NM_007149 /// XM_005249379 /// XM_005249380 /// XM_011514860 /// XM_011514861	1.19106e-19	1.19106e-19	2.88765	2.88765	TUMOR up vs CONTROL
13196	203743_s_at	6996	TDG	thymine DNA glycosylase	NM_001008411 /// NM_003211 /// XM_005269125 /// XM_011538714 /// XM_011538715 /// XR_42	1.52494e-27	1.52494e-27	2.88721	2.88721	TUMOR up vs CONTROL
27908	218617_at	54802	TRIT1	tRNA isopentenyltransferase 1	NM_001312691 /// NM_001312692 /// NM_017646 /// NR_132401 /// NR_132402 /// NR_132403 /	2.32293e-15	2.32293e-15	2.88492	2.88492	TUMOR up vs CONTROL
29218	219928_s_at	26256	CABYR	calcium binding tyrosine-(Y)-phosphorylation regulated	NM_001308231 /// NM_012189 /// NM_138643 /// NM_138644 /// NM_153768 /// NM_153769 ///	1.76203e-15	1.76203e-15	2.88303	2.88303	TUMOR up vs CONTROL
19616	210206_s_at	1663	DDX11	DEAD/H (Asp-Glu-Ala-Asp/His) box helicase 11	NM_001257144 /// NM_001257145 /// NM_004399 /// NM_030653 /// NM_030655 /// NM_152438 /	1.10379e-08	1.10379e-08	2.87772	2.87772	TUMOR up vs CONTROL
39781	230521_at	84904	ARHGEF39	Rho guanine nucleotide exchange factor 39	NM_032818 /// XM_011518057 /// XM_011518058 /// XR_929352 /// XR_929353 /// XR_929354 /	2.73342e-17	2.73342e-17	2.87658	2.87658	TUMOR up vs CONTROL
37939	228679_at	105682749	CCEPR	cervical carcimona expressed PCNA regulatory lncRNA	NR_131782	2.28065e-08	2.28065e-08	2.87569	2.87569	TUMOR up vs CONTROL
12240	202786_at	27347	STK39	serine threonine kinase 39	NM_013233 /// XM_005246465 /// XM_011510966 /// XM_011510967 /// XM_011510968	2.10078e-16	2.10078e-16	2.87447	2.87447	TUMOR up vs CONTROL
41142	231882_at	503637 /// 642477	DUXAP8 /// LINC01296	double homeobox A pseudogene 8 /// long intergenic non-protein coding RNA 1296	NR_122111 /// NR_122112 /// NR_122113	2.41308e-08	2.41308e-08	2.8741	2.8741	TUMOR up vs CONTROL
53251	243996_at	4882	NPR2	natriuretic peptide receptor 2	NM_000907 /// NM_003995 /// XM_005251478 /// XM_005251479 /// XM_006716778 /// XM_01151	2.11059e-12	2.11059e-12	2.86957	2.86957	TUMOR up vs CONTROL
14902	205449_at	29901	SAC3D1	SAC3 domain containing 1	NM_013299	6.28837e-13	6.28837e-13	2.86946	2.86946	TUMOR up vs CONTROL
3643	1557430_at	147670	SMIM17	small integral membrane protein 17	NM_001193628	4.29384e-10	4.29384e-10	2.86743	2.86743	TUMOR up vs CONTROL
36008	226747_at	57544	TXNDC16	thioredoxin domain containing 16	NM_001160047 /// NM_020784 /// XR_943497 /// XR_943498	1.33632e-10	1.33632e-10	2.86591	2.86591	TUMOR up vs CONTROL
14461	205008_s_at	10518	CIB2	calcium and integrin binding family member 2	NM_001271888 /// NM_001271889 /// NM_001301224 /// NM_006383 /// NR_125435 /// XM_00525	1.21675e-15	1.21675e-15	2.86259	2.86259	TUMOR up vs CONTROL
52916	243661_at	10793	ZNF273	zinc finger protein 273	NM_021148 /// NM_033548 /// NR_003099 /// XM_006715840 /// XM_006715841 /// XM_01151574	1.90182e-16	1.90182e-16	2.86005	2.86005	TUMOR up vs CONTROL
44718	235463_s_at	253782	CERS6	ceramide synthase 6	NM_001256126 /// NM_203463 /// XM_005246440	2.24364e-14	2.24364e-14	2.85996	2.85996	TUMOR up vs CONTROL
22449	213140_s_at	26039	SS18L1	synovial sarcoma translocation gene on chromosome 18-like 1	NM_001301778 /// NM_015558 /// NM_198935 /// NR_125980 /// NR_125981 /// XM_005260389 /	3.95537e-18	3.95537e-18	2.85931	2.85931	TUMOR up vs CONTROL
39782	230522_s_at	84904	ARHGEF39	Rho guanine nucleotide exchange factor 39	NM_032818 /// XM_011518057 /// XM_011518058 /// XR_929352 /// XR_929353 /// XR_929354 /	2.5497e-18	2.5497e-18	2.85918	2.85918	TUMOR up vs CONTROL
23133	213827_at	115703	ARHGAP33	Rho GTPase activating protein 33	NM_001172630 /// NM_052948 /// XM_005258488 /// XM_006722999 /// XM_006723003 /// XM_01	4.78211e-15	4.78211e-15	2.8557	2.8557	TUMOR up vs CONTROL
52221	242966_x_at	5990 /// 105372255	LOC105372255 /// RFX2	uncharacterized LOC105372255 /// regulatory factor X, 2 (influences HLA class II expres	NM_000635 /// NM_134433 /// XM_011528171 /// XM_011528172 /// XR_919337 /// XR_919338 /	3.88605e-17	3.88605e-17	2.8537	2.8537	TUMOR up vs CONTROL
15301	205848_at	2620	GAS2	growth arrest-specific 2	NM_001143830 /// NM_005256 /// NM_177553 /// XM_011519971 /// XM_011519972 /// XM_01151	0.00160433	0.00160433	2.85314	2.85314	TUMOR up vs CONTROL
22169	212858_at	124222	PAQR4	progestin and adipoQ receptor family member IV	NM_001284511 /// NM_001284512 /// NM_001284513 /// NM_152341 /// XM_005255112	1.33328e-17	1.33328e-17	2.85268	2.85268	TUMOR up vs CONTROL
12664	203210_s_at	5985	RFC5	replication factor C subunit 5	NM_001130112 /// NM_001130113 /// NM_001206801 /// NM_007370 /// NM_181578 /// XM_01153	1.9318e-11	1.9318e-11	2.85183	2.85183	TUMOR up vs CONTROL
39564	230304_at	---	---	---	---	3.65653e-16	3.65653e-16	2.84931	2.84931	TUMOR up vs CONTROL
10794	201340_s_at	8507	ENC1	ectodermal-neural cortex 1 (with BTB domain)	NM_001256574 /// NM_001256575 /// NM_001256576 /// NM_003633 /// NR_046318 /// XM_01154	1.05474e-05	1.05474e-05	2.84919	2.84919	TUMOR up vs CONTROL
13982	204529_s_at	9760	TOX	thymocyte selection-associated high mobility group box	NM_014729	2.48893e-05	2.48893e-05	2.84907	2.84907	TUMOR up vs CONTROL
37078	227818_at	64793	CEP85	centrosomal protein 85kDa	NM_001281517 /// NM_001281518 /// NM_022778 /// XM_005245969	1.24087e-19	1.24087e-19	2.84769	2.84769	TUMOR up vs CONTROL
23259	213954_at	26049	FAM169A	family with sequence similarity 169, member A	NM_015566 /// NR_046462 /// XM_005248480 /// XM_011543306 /// XM_011543307	1.13735e-09	1.13735e-09	2.84544	2.84544	TUMOR up vs CONTROL
29457	220167_s_at	24150 /// 653550 /// 729264 /// 729355 /// 102723655 /// 102723713 /// 102724101 /// 10	LOC102723655 /// LOC102723713 /// TP53TG3 /// TP53TG3B /// TP53TG3C /// TP53TG3D /// TP53TG3E /// TP53TG3F	TP53-target gene 3 protein /// TP53-target gene 3 protein /// TP53 target 3 /// TP53 ta	NM_001099687 /// NM_001205259 /// NM_001205260 /// NM_001205265 /// NM_001243722 /// NM	1.15575e-07	1.15575e-07	2.84424	2.84424	TUMOR up vs CONTROL
37350	228090_at	349565	NMNAT3	nicotinamide nucleotide adenylyltransferase 3	NM_001200047 /// NM_178177 /// XM_006713624 /// XM_006713628 /// XM_006713629 /// XM_01	2.52487e-12	2.52487e-12	2.84338	2.84338	TUMOR up vs CONTROL
23467	214162_at	80816 /// 284244	ASXL3 /// LOC284244	additional sex combs like transcriptional regulator 3 /// uncharacterized LOC284244	NM_030632 /// XM_005258356 /// XM_011526205 /// XM_011526206 /// XM_011526207 /// XM_01	7.64043e-09	7.64043e-09	2.84319	2.84319	TUMOR up vs CONTROL
24750	215450_at	6635	SNRPE	small nuclear ribonucleoprotein polypeptide E	NM_001304464 /// NM_003094 /// NR_130746	9.77628e-15	9.77628e-15	2.8394	2.8394	TUMOR up vs CONTROL
35527	226265_at	79832	QSER1	glutamine and serine rich 1	NM_001076786 /// NM_024774 /// XM_006718323 /// XM_006718325	1.11586e-21	1.11586e-21	2.83911	2.83911	TUMOR up vs CONTROL
19072	209657_s_at	3298	HSF2	heat shock transcription factor 2	NM_001135564 /// NM_001243094 /// NM_004506	1.8637e-20	1.8637e-20	2.83454	2.83454	TUMOR up vs CONTROL
13309	203856_at	7443	VRK1	vaccinia related kinase 1	NM_003384 /// XM_006720247 /// XM_011537132	7.73489e-22	7.73489e-22	2.83365	2.83365	TUMOR up vs CONTROL
46559	237304_at	256126	SYCE2	synaptonemal complex central element protein 2	NM_001105578 /// XM_005259848 /// XM_011527882 /// XM_011527883	3.68002e-17	3.68002e-17	2.83324	2.83324	TUMOR up vs CONTROL
15303	205850_s_at	2562	GABRB3	gamma-aminobutyric acid (GABA) A receptor, beta 3	NM_000814 /// NM_001191320 /// NM_001191321 /// NM_001278631 /// NM_021912 /// NR_10380	1.09231e-06	1.09231e-06	2.83135	2.83135	TUMOR up vs CONTROL
1279	1554020_at	636	BICD1	bicaudal D homolog 1 (Drosophila)	NM_001003398 /// NM_001714 /// XM_005253465 /// XM_005253466 /// XM_006719134 /// XM_01	1.82959e-14	1.82959e-14	2.83105	2.83105	TUMOR up vs CONTROL
14115	204662_at	9738	CCP110	centriolar coiled coil protein 110kDa	NM_001199022 /// NM_014711 /// XM_005255719 /// XM_011545991 /// XM_011545992 /// XM_01	1.57405e-11	1.57405e-11	2.83048	2.83048	TUMOR up vs CONTROL
35612	226350_at	1122	CHML	choroideremia-like (Rab escort protein 2)	NM_001821	1.0984e-14	1.0984e-14	2.8289	2.8289	TUMOR up vs CONTROL
15562	206110_at	8357	HIST1H3H	histone cluster 1, H3h	NM_003536	2.03992e-08	2.03992e-08	2.82697	2.82697	TUMOR up vs CONTROL
40119	230859_at	---	---	---	---	4.55523e-15	4.55523e-15	2.82599	2.82599	TUMOR up vs CONTROL
42148	232889_at	---	---	---	---	2.96684e-06	2.96684e-06	2.82593	2.82593	TUMOR up vs CONTROL
32833	223551_at	5570	PKIB	protein kinase (cAMP-dependent, catalytic) inhibitor beta	NM_001270393 /// NM_001270394 /// NM_001270395 /// NM_032471 /// NM_181794 /// NM_18179	0.000836762	0.000836762	2.82588	2.82588	TUMOR up vs CONTROL
25968	216672_s_at	23040	MYT1L	myelin transcription factor 1-like	NM_001303052 /// NM_015025 /// XM_011510318 /// XM_011510319 /// XM_011510320 /// XM_01	1.82881e-06	1.82881e-06	2.82517	2.82517	TUMOR up vs CONTROL
39540	230280_at	114088	TRIM9	tripartite motif containing 9	NM_015163 /// NM_052978 /// XM_005267301 /// XM_005267302 /// XM_006720018 /// XM_01153	4.83406e-09	4.83406e-09	2.82497	2.82497	TUMOR up vs CONTROL
16670	207219_at	65243	ZFP69B	ZFP69 zinc finger protein B	NM_023070 /// XM_005271136 /// XM_005271137 /// XM_005271138 /// XM_005271139	1.53851e-14	1.53851e-14	2.82483	2.82483	TUMOR up vs CONTROL
34577	225314_at	132299	OCIAD2	OCIA domain containing 2	NM_001014446 /// NM_001286773 /// NM_001286774 /// NM_152398 /// NR_104589	9.35483e-25	9.35483e-25	2.82414	2.82414	TUMOR up vs CONTROL
11012	201558_at	8480	RAE1	ribonucleic acid export 1	NM_001015885 /// NM_003610 /// XM_005260582 /// XM_005260583 /// XM_011529087 /// XM_01	6.25661e-23	6.25661e-23	2.82292	2.82292	TUMOR up vs CONTROL
23918	214614_at	3110	MNX1	motor neuron and pancreas homeobox 1	NM_001165255 /// NM_005515	2.67855e-15	2.67855e-15	2.82287	2.82287	TUMOR up vs CONTROL
44304	235049_at	107	ADCY1	adenylate cyclase 1 (brain)	NM_001281768 /// NM_021116 /// XM_005249584 /// XM_005249585	4.09506e-07	4.09506e-07	2.8226	2.8226	TUMOR up vs CONTROL
11654	202200_s_at	6732	SRPK1	SRSF protein kinase 1	NM_003137 /// NR_034069	4.60705e-26	4.60705e-26	2.82243	2.82243	TUMOR up vs CONTROL
838	1553411_s_at	27164	SALL3	spalt-like transcription factor 3	NM_171999	4.56571e-07	4.56571e-07	2.82117	2.82117	TUMOR up vs CONTROL
32824	223542_at	84250	SLF1	SMC5-SMC6 complex localization factor 1	NM_032290 /// XM_005272113 /// XM_006714720 /// XM_011543682 /// XM_011543683 /// XM_01	4.75569e-13	4.75569e-13	2.82045	2.82045	TUMOR up vs CONTROL
8757	1568603_at	8618	CADPS	Ca++-dependent secretion activator	NM_003716 /// NM_183393 /// NM_183394 /// XM_006713378 /// XM_011534171 /// XM_01153417	2.46357e-07	2.46357e-07	2.81858	2.81858	TUMOR up vs CONTROL
22397	213088_s_at	23234	DNAJC9	DnaJ (Hsp40) homolog, subfamily C, member 9	NM_015190	6.84018e-25	6.84018e-25	2.81744	2.81744	TUMOR up vs CONTROL
37674	228414_at	3778	KCNMA1	potassium channel, calcium activated large conductance subfamily M alpha, member 1	NM_001014797 /// NM_001161352 /// NM_001161353 /// NM_001271518 /// NM_001271519 /// NM	5.95731e-08	5.95731e-08	2.81603	2.81603	TUMOR up vs CONTROL
35109	225846_at	54845	ESRP1	epithelial splicing regulatory protein 1	NM_001034915 /// NM_001122825 /// NM_001122826 /// NM_001122827 /// NM_017697 /// XM_00	1.48466e-19	1.48466e-19	2.8158	2.8158	TUMOR up vs CONTROL
52594	243339_at	129684	CNTNAP5	contactin associated protein-like 5	NM_130773 /// NM_138996 /// XM_006712258	1.22053e-06	1.22053e-06	2.81502	2.81502	TUMOR up vs CONTROL
30386	221097_s_at	10242	KCNMB2	potassium channel subfamily M regulatory beta subunit 2	NM_001278911 /// NM_005832 /// NM_181361 /// XM_011512325 /// XM_011512326 /// XM_01151	3.98705e-05	3.98705e-05	2.81424	2.81424	TUMOR up vs CONTROL
13138	203685_at	596	BCL2	B-cell CLL/lymphoma 2	NM_000633 /// NM_000657 /// XM_011526135 /// XR_935246 /// XR_935247 /// XR_935248	8.22988e-09	8.22988e-09	2.81187	2.81187	TUMOR up vs CONTROL
18259	208838_at	55832	CAND1	cullin-associated and neddylation-dissociated 1	NM_018448	1.05444e-28	1.05444e-28	2.81147	2.81147	TUMOR up vs CONTROL
37546	228286_at	348654	GEN1	GEN1 Holliday junction 5' flap endonuclease	NM_001130009 /// NM_182625 /// XM_005262613 /// XM_006712005 /// XM_011532820 /// XM_01	1.10798e-15	1.10798e-15	2.8095	2.8095	TUMOR up vs CONTROL
50937	241682_at	151230	KLHL23	kelch-like family member 23	NM_144711	6.05064e-16	6.05064e-16	2.80892	2.80892	TUMOR up vs CONTROL
11038	201584_s_at	10212	DDX39A	DEAD (Asp-Glu-Ala-Asp) box polypeptide 39A	NM_001204057 /// NM_005804 /// NM_138998 /// NR_038336 /// NR_046366 /// XM_006722606 /	1.12723e-15	1.12723e-15	2.80647	2.80647	TUMOR up vs CONTROL
13382	203929_s_at	4137	MAPT	microtubule associated protein tau	NM_001123066 /// NM_001123067 /// NM_001203251 /// NM_001203252 /// NM_005910 /// NM_01	7.31938e-06	7.31938e-06	2.8064	2.8064	TUMOR up vs CONTROL
43572	234316_x_at	43849	KLK12	kallikrein related peptidase 12	NM_019598 /// NM_145894 /// NM_145895 /// XM_005258950 /// XM_005258951	6.14119e-08	6.14119e-08	2.80565	2.80565	TUMOR up vs CONTROL
53779	244523_at	23531	MMD	monocyte to macrophage differentiation-associated	NM_012329 /// XM_006721795 /// XR_429880 /// XR_934430	2.70328e-12	2.70328e-12	2.80367	2.80367	TUMOR up vs CONTROL
11142	201688_s_at	7163	TPD52	tumor protein D52	NM_001025252 /// NM_001025253 /// NM_001287140 /// NM_001287142 /// NM_001287143 /// NM	1.44254e-10	1.44254e-10	2.80066	2.80066	TUMOR up vs CONTROL
33553	224279_s_at	26256	CABYR	calcium binding tyrosine-(Y)-phosphorylation regulated	NM_001308231 /// NM_012189 /// NM_138643 /// NM_138644 /// NM_153768 /// NM_153769 ///	4.91304e-20	4.91304e-20	2.79944	2.79944	TUMOR up vs CONTROL
28294	219004_s_at	54069	MIS18A	MIS18 kinetochore protein A	NM_018944	2.98759e-16	2.98759e-16	2.79915	2.79915	TUMOR up vs CONTROL
2205	1555274_a_at	85465	EPT1	ethanolaminephosphotransferase 1	NM_033505	2.33307e-14	2.33307e-14	2.79787	2.79787	TUMOR up vs CONTROL
24163	214862_x_at	---	---	---	---	1.71679e-10	1.71679e-10	2.79713	2.79713	TUMOR up vs CONTROL
28852	219562_at	25837	RAB26	RAB26, member RAS oncogene family	NM_001308053 /// NM_014353 /// XM_011522448 /// XM_011522449 /// XM_011522450	2.07439e-10	2.07439e-10	2.79634	2.79634	TUMOR up vs CONTROL
44343	235088_at	201725	C4orf46	chromosome 4 open reading frame 46	NM_001008393 /// NR_077234 /// NR_077235	1.68131e-14	1.68131e-14	2.79567	2.79567	TUMOR up vs CONTROL
48014	238759_at	55704	CCDC88A	coiled-coil domain containing 88A	NM_001135597 /// NM_001254943 /// NM_018084 /// XM_005264418 /// XM_005264421 /// XM_00	1.30397e-12	1.30397e-12	2.79432	2.79432	TUMOR up vs CONTROL
3913	1557810_at	---	---	---	---	2.23172e-12	2.23172e-12	2.7933	2.7933	TUMOR up vs CONTROL
13406	203953_s_at	1365	CLDN3	claudin 3	NM_001306	1.63468e-07	1.63468e-07	2.7926	2.7926	TUMOR up vs CONTROL
28467	219177_at	55299	BRIX1	BRX1, biogenesis of ribosomes	NM_018321	4.43553e-20	4.43553e-20	2.79184	2.79184	TUMOR up vs CONTROL
29266	219976_at	51361	HOOK1	hook microtubule-tethering protein 1	NM_015888 /// XM_006710676 /// XM_011541562 /// XM_011541563 /// XR_246271 /// XR_94666	2.96029e-12	2.96029e-12	2.79157	2.79157	TUMOR up vs CONTROL
22617	213310_at	27161	AGO2	argonaute RISC catalytic component 2	NM_001164623 /// NM_012154 /// XM_011516964 /// XM_011516965 /// XM_011516966 /// XM_01	2.64236e-16	2.64236e-16	2.79069	2.79069	TUMOR up vs CONTROL
36426	227165_at	221150	SKA3	spindle and kinetochore associated complex subunit 3	NM_001166017 /// NM_145061 /// XM_005266288 /// XM_011534994	7.08723e-20	7.08723e-20	2.79063	2.79063	TUMOR up vs CONTROL
22318	213009_s_at	4591	TRIM37	tripartite motif containing 37	NM_001005207 /// NM_015294 /// XM_005257385 /// XM_005257387 /// XM_005257389 /// XM_00	1.89656e-24	1.89656e-24	2.78669	2.78669	TUMOR up vs CONTROL
22907	213601_at	6585	SLIT1	slit guidance ligand 1	NM_003061	8.33479e-08	8.33479e-08	2.78384	2.78384	TUMOR up vs CONTROL
37824	228564_at	375295	LINC01116	long intergenic non-protein coding RNA 1116	NR_040001	5.17408e-08	5.17408e-08	2.78299	2.78299	TUMOR up vs CONTROL
10933	201479_at	1736	DKC1	dyskeratosis congenita 1, dyskerin	NM_001142463 /// NM_001288747 /// NM_001363 /// NR_110021 /// NR_110022 /// NR_110023	4.51e-24	4.51e-24	2.78173	2.78173	TUMOR up vs CONTROL
32088	222803_at	56952	PRTFDC1	phosphoribosyl transferase domain containing 1	NM_001282786 /// NM_020200 /// XM_011519585 /// XM_011519586 /// XM_011519587 /// XM_01	1.23693e-09	1.23693e-09	2.7805	2.7805	TUMOR up vs CONTROL
2922	1556301_at	100287015	LOC100287015	uncharacterized LOC100287015	NR_040040	1.06455e-12	1.06455e-12	2.77889	2.77889	TUMOR up vs CONTROL
11986	202532_s_at	1719	DHFR	dihydrofolate reductase	NM_000791 /// NM_001290354 /// NM_001290357 /// NR_110936	1.06985e-14	1.06985e-14	2.77781	2.77781	TUMOR up vs CONTROL
28592	219302_s_at	26047	CNTNAP2	contactin associated protein-like 2	NM_014141 /// XM_006715919	8.80456e-09	8.80456e-09	2.77715	2.77715	TUMOR up vs CONTROL
13632	204179_at	4151	MB	myoglobin	NM_005368 /// NM_203377 /// NM_203378 /// XM_005261605	2.76169e-10	2.76169e-10	2.77616	2.77616	TUMOR up vs CONTROL
48631	239376_at	64421	DCLRE1C	DNA cross-link repair 1C	NM_001033855 /// NM_001033857 /// NM_001033858 /// NM_001289076 /// NM_001289077 /// NM	1.38235e-14	1.38235e-14	2.77564	2.77564	TUMOR up vs CONTROL
38810	229550_at	57578	UNC79	unc-79 homolog (C. elegans)	NM_020818 /// XM_011537018 /// XM_011537019 /// XM_011537020 /// XM_011537021 /// XM_01	1.29239e-10	1.29239e-10	2.77399	2.77399	TUMOR up vs CONTROL
15414	205961_s_at	11168	PSIP1	PC4 and SFRS1 interacting protein 1	NM_001128217 /// NM_021144 /// NM_033222 /// XM_005251358 /// XM_011517697 /// XM_01151	1.01938e-10	1.01938e-10	2.77299	2.77299	TUMOR up vs CONTROL
28073	218783_at	25896	INTS7	integrator complex subunit 7	NM_001199809 /// NM_001199811 /// NM_001199812 /// NM_015434 /// NR_037667 /// XM_01150	3.2693e-15	3.2693e-15	2.77265	2.77265	TUMOR up vs CONTROL
32517	223234_at	10459	MAD2L2	MAD2 mitotic arrest deficient-like 2 (yeast)	NM_001127325 /// NM_006341 /// XM_011540507	6.80095e-11	6.80095e-11	2.77111	2.77111	TUMOR up vs CONTROL
14715	205262_at	3757	KCNH2	potassium channel, voltage gated eag related subfamily H, member 2	NM_000238 /// NM_001204798 /// NM_172056 /// NM_172057 /// XM_011516185 /// XM_01151618	1.23526e-10	1.23526e-10	2.76998	2.76998	TUMOR up vs CONTROL
28834	219544_at	79866	BORA	bora, aurora kinase A activator	NM_001286746 /// NM_001286747 /// NM_024808 /// XM_006719868	5.19181e-16	5.19181e-16	2.7678	2.7678	TUMOR up vs CONTROL
39372	230112_at	57574	MARCHF4	membrane associated ring finger 4	NM_020814 /// XM_011511523	2.6921e-09	2.6921e-09	2.7675	2.7675	TUMOR up vs CONTROL
23401	214096_s_at	6472	SHMT2	serine hydroxymethyltransferase 2 (mitochondrial)	NM_001166356 /// NM_001166357 /// NM_001166358 /// NM_001166359 /// NM_005412 /// NR_02	2.41091e-14	2.41091e-14	2.76705	2.76705	TUMOR up vs CONTROL
47751	238496_at	54904	WHSC1L1	Wolf-Hirschhorn syndrome candidate 1-like 1	NM_017778 /// NM_023034 /// XM_005273547 /// XM_005273548 /// XM_011544561 /// XM_01154	2.8546e-18	2.8546e-18	2.76635	2.76635	TUMOR up vs CONTROL
39288	230028_at	22889	KIAA0907	KIAA0907	NM_014949	6.17437e-12	6.17437e-12	2.76591	2.76591	TUMOR up vs CONTROL
9085	1569190_at	132320	SCLT1	sodium channel and clathrin linker 1	NM_001300897 /// NM_001300898 /// NM_144643 /// XM_011531592 /// XM_011531593 /// XR_42	4.50648e-11	4.50648e-11	2.76584	2.76584	TUMOR up vs CONTROL
33843	224578_at	55920	RCC2	regulator of chromosome condensation 2	NM_001136204 /// NM_018715	2.68606e-22	2.68606e-22	2.76362	2.76362	TUMOR up vs CONTROL
1438	1554251_at	50809	HP1BP3	heterochromatin protein 1, binding protein 3	NM_016287 /// XM_005245875 /// XM_005245876 /// XM_005245877 /// XM_005245878 /// XM_00	1.99824e-11	1.99824e-11	2.76273	2.76273	TUMOR up vs CONTROL
48102	238847_at	3236	HOXD10	homeobox D10	NM_002148	3.19281e-09	3.19281e-09	2.76231	2.76231	TUMOR up vs CONTROL
41551	232291_at	406953 /// 406979 /// 406980 /// 406982 /// 407048 /// 407975	MIR17HG /// MIR18A /// MIR19A /// MIR19B1 /// MIR20A /// MIR92A1	miR-17-92 cluster host gene /// microRNA 18a /// microRNA 19a /// microRNA 19b-1 /// mi	NR_027349 /// NR_027350 /// NR_029488 /// NR_029489 /// NR_029490 /// NR_029492 /// NR_	3.22442e-09	3.22442e-09	2.7623	2.7623	TUMOR up vs CONTROL
28949	219659_at	51761	ATP8A2	ATPase, aminophospholipid transporter, class I, type 8A, member 2	NM_001313741 /// NM_016529 /// XM_005266419 /// XM_011535103 /// XM_011535104 /// XM_01	1.61255e-05	1.61255e-05	2.76151	2.76151	TUMOR up vs CONTROL
11017	201563_at	6652	SORD	sorbitol dehydrogenase	NM_003104 /// NR_034039	1.39661e-12	1.39661e-12	2.76012	2.76012	TUMOR up vs CONTROL
33067	223785_at	55215	FANCI	Fanconi anemia complementation group I	NM_001113378 /// NM_018193 /// XM_011521756 /// XM_011521757 /// XM_011521758 /// XM_01	1.20315e-13	1.20315e-13	2.7601	2.7601	TUMOR up vs CONTROL
39265	230005_at	258010	SVIP	small VCP/p97-interacting protein	NM_148893	3.10272e-10	3.10272e-10	2.7596	2.7596	TUMOR up vs CONTROL
41166	231906_at	3234	HOXD8	homeobox D8	NM_001199746 /// NM_001199747 /// NM_019558	2.41101e-06	2.41101e-06	2.75941	2.75941	TUMOR up vs CONTROL
15172	205719_s_at	5053	PAH	phenylalanine hydroxylase	NM_000277 /// XM_011538422	1.85687e-06	1.85687e-06	2.7589	2.7589	TUMOR up vs CONTROL
45406	236151_at	84530	SRRM4	serine/arginine repetitive matrix 4	NM_194286 /// XM_011538855 /// XR_944783	8.81346e-10	8.81346e-10	2.75874	2.75874	TUMOR up vs CONTROL
32540	223257_at	55632	G2E3	G2/M-phase specific E3 ubiquitin protein ligase	NM_001308097 /// NM_017769 /// XM_005267836 /// XM_011536925 /// XM_011536926 /// XM_01	1.15562e-14	1.15562e-14	2.75811	2.75811	TUMOR up vs CONTROL
48800	239545_at	---	---	---	---	6.79569e-08	6.79569e-08	2.75796	2.75796	TUMOR up vs CONTROL
39373	230113_at	55796	MBNL3	muscleblind-like splicing regulator 3	NM_001170701 /// NM_001170702 /// NM_001170703 /// NM_001170704 /// NM_018388 /// NM_13	2.16145e-06	2.16145e-06	2.7579	2.7579	TUMOR up vs CONTROL
29076	219786_at	9633	MTL5	metallothionein-like 5, testis-specific (tesmin)	NM_001039656 /// NM_004923 /// XM_011545402 /// XM_011545403 /// XM_011545404 /// XR_95	6.07269e-10	6.07269e-10	2.75619	2.75619	TUMOR up vs CONTROL
39320	230060_at	83879	CDCA7	cell division cycle associated 7	NM_031942 /// NM_145810 /// XM_011511957 /// XR_923034	8.37409e-13	8.37409e-13	2.75605	2.75605	TUMOR up vs CONTROL
51300	242045_at	---	---	---	---	3.94982e-16	3.94982e-16	2.7558	2.7558	TUMOR up vs CONTROL
32789	223506_at	84524	ZC3H8	zinc finger CCCH-type containing 8	NM_032494 /// XM_005263826 /// XM_011511998	1.23739e-21	1.23739e-21	2.75576	2.75576	TUMOR up vs CONTROL
40621	231361_at	22871	NLGN1	neuroligin 1	NM_014932 /// XM_005247232 /// XM_005247233 /// XM_005247234 /// XM_005247235 /// XM_00	7.14754e-07	7.14754e-07	2.75405	2.75405	TUMOR up vs CONTROL
17868	208443_x_at	6474	SHOX2	short stature homeobox 2	NM_001163678 /// NM_003030 /// NM_006884 /// XM_006713727 /// XM_006713728 /// XM_00671	1.79413e-09	1.79413e-09	2.75304	2.75304	TUMOR up vs CONTROL
36478	227217_at	65268	WNK2	WNK lysine deficient protein kinase 2	NM_001282394 /// NM_006648 /// XM_005252137 /// XM_005252140 /// XM_005252141 /// XM_00	5.85641e-17	5.85641e-17	2.75238	2.75238	TUMOR up vs CONTROL
39049	229789_at	220359	TIGD3	tigger transposable element derived 3	NM_145719	9.70535e-16	9.70535e-16	2.75164	2.75164	TUMOR up vs CONTROL
40886	231626_at	7166	TPH1	tryptophan hydroxylase 1	NM_004179	0.000109467	0.000109467	2.75155	2.75155	TUMOR up vs CONTROL
34841	225578_at	440145	MZT1	mitotic spindle organizing protein 1	NM_001071775 /// XR_941591	2.53916e-17	2.53916e-17	2.74611	2.74611	TUMOR up vs CONTROL
37512	228252_at	80119	PIF1	PIF1 5'-to-3' DNA helicase	NM_001286496 /// NM_001286497 /// NM_001286499 /// NM_025049 /// XM_011522083 /// XM_01	1.72217e-16	1.72217e-16	2.7437	2.7437	TUMOR up vs CONTROL
41155	231895_at	163786	SASS6	SAS-6 centriolar assembly protein	NM_001304829 /// NM_194292	2.41344e-23	2.41344e-23	2.74329	2.74329	TUMOR up vs CONTROL
38259	228999_at	1106	CHD2	chromodomain helicase DNA binding protein 2	NM_001042572 /// NM_001271	8.99e-15	8.99e-15	2.74227	2.74227	TUMOR up vs CONTROL
28813	219523_s_at	55714	TENM3	teneurin transmembrane protein 3	NM_001080477 /// XM_011532105	2.51723e-06	2.51723e-06	2.74103	2.74103	TUMOR up vs CONTROL
200	1552531_a_at	204801	NLRP11	NLR family, pyrin domain containing 11	NM_001297743 /// NM_145007	8.30174e-07	8.30174e-07	2.74054	2.74054	TUMOR up vs CONTROL
22776	213469_at	80055	PGAP1	post-GPI attachment to proteins 1	NM_024989 /// XM_011511878 /// XM_011511879 /// XM_011511880	1.18479e-09	1.18479e-09	2.74039	2.74039	TUMOR up vs CONTROL
4428	1558801_at	100652772	NNT-AS1	NNT antisense RNA 1	NR_073113	4.04464e-13	4.04464e-13	2.74015	2.74015	TUMOR up vs CONTROL
38040	228780_at	5455	POU3F3	POU class 3 homeobox 3	NM_006236	0.000196387	0.000196387	2.73944	2.73944	TUMOR up vs CONTROL
43649	234394_at	7678	ZNF124	zinc finger protein 124	NM_001243740 /// NM_001297567 /// NM_001297568 /// NM_001297569 /// NM_003431 /// XM_00	1.69467e-13	1.69467e-13	2.73876	2.73876	TUMOR up vs CONTROL
2283	1555372_at	10018	BCL2L11	BCL2-like 11 (apoptosis facilitator)	NM_001204106 /// NM_001204107 /// NM_001204108 /// NM_001204109 /// NM_001204110 /// NM	1.30564e-08	1.30564e-08	2.73861	2.73861	TUMOR up vs CONTROL
40164	230904_at	83856	FSD1L	fibronectin type III and SPRY domain containing 1-like	NM_001145313 /// NM_001287191 /// NM_001287192 /// NM_031919 /// NM_207647 /// XM_00525	2.22504e-09	2.22504e-09	2.7376	2.7376	TUMOR up vs CONTROL
28788	219498_s_at	53335	BCL11A	B-cell CLL/lymphoma 11A (zinc finger protein)	NM_018014 /// NM_022893 /// NM_138553 /// NM_138559 /// XM_011532909 /// XM_011532910 /	2.11636e-11	2.11636e-11	2.73697	2.73697	TUMOR up vs CONTROL
38572	229312_s_at	80318	GKAP1	G kinase anchoring protein 1	NM_001135953 /// NM_025211 /// XM_005252241 /// XM_006717293 /// XM_011519058	1.17666e-08	1.17666e-08	2.73476	2.73476	TUMOR up vs CONTROL
38719	229459_at	25817	FAM19A5	family with sequence similarity 19 (chemokine (C-C motif)-like), member A5	NM_001082967 /// NM_015381	6.10876e-05	6.10876e-05	2.73333	2.73333	TUMOR up vs CONTROL
18376	208955_at	1854	DUT	deoxyuridine triphosphatase	NM_001025248 /// NM_001025249 /// NM_001948 /// XM_011521315 /// XR_931760	9.96567e-20	9.96567e-20	2.73195	2.73195	TUMOR up vs CONTROL
7098	1563187_at	---	---	---	---	2.84746e-06	2.84746e-06	2.73109	2.73109	TUMOR up vs CONTROL
39612	230352_at	5634	PRPS2	phosphoribosyl pyrophosphate synthetase 2	NM_001039091 /// NM_002765	5.44486e-13	5.44486e-13	2.73022	2.73022	TUMOR up vs CONTROL
9004	1569040_s_at	645784	ANKRD36BP2	ankyrin repeat domain 36B pseudogene 2	NR_015424	2.22161e-07	2.22161e-07	2.72984	2.72984	TUMOR up vs CONTROL
21607	212295_s_at	6541	SLC7A1	solute carrier family 7 (cationic amino acid transporter, y+ system), member 1	NM_003045 /// XM_005266507	2.36042e-15	2.36042e-15	2.72937	2.72937	TUMOR up vs CONTROL
35750	226488_at	91433	RCCD1	RCC1 domain containing 1	NM_001017919 /// NM_033544 /// XM_011522195 /// XM_011522196 /// XM_011522197	1.26426e-24	1.26426e-24	2.72922	2.72922	TUMOR up vs CONTROL
33743	224476_s_at	55897	MESP1	mesoderm posterior bHLH transcription factor 1	NM_018670	6.90644e-17	6.90644e-17	2.72838	2.72838	TUMOR up vs CONTROL
23490	214185_at	10657	KHDRBS1	KH domain containing, RNA binding, signal transduction associated 1	NM_001271878 /// NM_006559 /// NR_073498 /// NR_073499	3.18433e-16	3.18433e-16	2.72745	2.72745	TUMOR up vs CONTROL
28601	219311_at	79959	CEP76	centrosomal protein 76kDa	NM_001271989 /// NM_024899 /// NR_073537 /// XM_005258149	5.34579e-22	5.34579e-22	2.72492	2.72492	TUMOR up vs CONTROL
28925	219635_at	80095	ZNF606	zinc finger protein 606	NM_025027 /// XM_005259276 /// XM_005259277	4.157e-16	4.157e-16	2.72472	2.72472	TUMOR up vs CONTROL
8110	1565951_s_at	1122	CHML	choroideremia-like (Rab escort protein 2)	NM_001821	6.19122e-14	6.19122e-14	2.72328	2.72328	TUMOR up vs CONTROL
15526	206074_s_at	3159	HMGA1	high mobility group AT-hook 1	NM_002131 /// NM_145899 /// NM_145901 /// NM_145902 /// NM_145903 /// NM_145904 /// NM_	1.5859e-12	1.5859e-12	2.71657	2.71657	TUMOR up vs CONTROL
34864	225601_at	3149	HMGB3	high mobility group box 3	NM_001301228 /// NM_001301229 /// NM_001301231 /// NM_005342	6.97076e-12	6.97076e-12	2.71655	2.71655	TUMOR up vs CONTROL
18004	208580_x_at	8362 /// 8363	HIST1H4J /// HIST1H4K	histone cluster 1, H4j /// histone cluster 1, H4k	NM_003541 /// NM_021968	1.43672e-14	1.43672e-14	2.71647	2.71647	TUMOR up vs CONTROL
35028	225765_at	3842	TNPO1	transportin 1	NM_002270 /// NM_153188 /// XM_005248500 /// XM_005248501 /// XR_948249	2.09193e-21	2.09193e-21	2.71616	2.71616	TUMOR up vs CONTROL
12354	2028_s_at	1869	E2F1	E2F transcription factor 1	NM_005225	2.31925e-15	2.31925e-15	2.7154	2.7154	TUMOR up vs CONTROL
53035	243780_at	115650	TNFRSF13C	tumor necrosis factor receptor superfamily, member 13C	NM_052945	7.86136e-09	7.86136e-09	2.71419	2.71419	TUMOR up vs CONTROL
52879	243624_at	9063	PIAS2	protein inhibitor of activated STAT 2	NM_004671 /// NM_173206 /// XM_005258377 /// XM_005258379 /// XM_005258381 /// XM_00525	1.47815e-14	1.47815e-14	2.71415	2.71415	TUMOR up vs CONTROL
17538	208103_s_at	81611	ANP32E	acidic nuclear phosphoprotein 32 family member E	NM_001136478 /// NM_001136479 /// NM_001280559 /// NM_001280560 /// NM_030920 /// XM_00	2.05177e-15	2.05177e-15	2.71249	2.71249	TUMOR up vs CONTROL
51717	242462_at	100506930	LINC00665	long intergenic non-protein coding RNA 665	NR_038278 /// NR_038279	1.1279e-12	1.1279e-12	2.71247	2.71247	TUMOR up vs CONTROL
47776	238521_at	2257	FGF12	fibroblast growth factor 12	NM_004113 /// NM_021032 /// XM_005247227 /// XM_006713538 /// XM_006713539	1.54175e-07	1.54175e-07	2.71236	2.71236	TUMOR up vs CONTROL
40406	231146_at	196792	FAM24B	family with sequence similarity 24, member B	NM_001204364 /// NM_152644 /// NR_037911	2.37554e-10	2.37554e-10	2.71119	2.71119	TUMOR up vs CONTROL
48011	238756_at	283431	GAS2L3	growth arrest-specific 2 like 3	NM_001303130 /// NM_001303131 /// NM_174942 /// XM_005268804 /// XM_011538219 /// XM_01	8.24731e-12	8.24731e-12	2.71028	2.71028	TUMOR up vs CONTROL
16097	206645_s_at	190	NR0B1	nuclear receptor subfamily 0, group B, member 1	NM_000475	1.6122e-05	1.6122e-05	2.70987	2.70987	TUMOR up vs CONTROL
29005	219715_s_at	55775	TDP1	tyrosyl-DNA phosphodiesterase 1	NM_001008744 /// NM_018319 /// XM_005267847 /// XM_005267848 /// XM_006720197 /// XM_00	7.32612e-23	7.32612e-23	2.70964	2.70964	TUMOR up vs CONTROL
16053	206601_s_at	3232 /// 3233	HOXD3 /// HOXD4	homeobox D3 /// homeobox D4	NM_006898 /// NM_014621 /// XM_005246509 /// XM_005246510 /// XM_005246511 /// XM_00524	4.62367e-08	4.62367e-08	2.70769	2.70769	TUMOR up vs CONTROL
39109	229849_at	644150	WIPF3	WAS/WASL interacting protein family, member 3	NM_001080529 /// XM_011515475	1.31358e-07	1.31358e-07	2.7058	2.7058	TUMOR up vs CONTROL
29319	220029_at	54898	ELOVL2	ELOVL fatty acid elongase 2	NM_017770 /// XM_011514716 /// XM_011514717	2.34095e-10	2.34095e-10	2.70517	2.70517	TUMOR up vs CONTROL
40015	230755_at	162494	RHBDL3	rhomboid, veinlet-like 3 (Drosophila)	NM_138328 /// XM_006721733 /// XM_006721734 /// XM_006721735 /// XM_006721736 /// XM_01	3.66844e-11	3.66844e-11	2.70434	2.70434	TUMOR up vs CONTROL
28801	219511_s_at	9627	SNCAIP	synuclein alpha interacting protein	NM_001242935 /// NM_001308100 /// NM_001308105 /// NM_001308106 /// NM_001308107 /// NM	5.62293e-06	5.62293e-06	2.70341	2.70341	TUMOR up vs CONTROL
41087	231827_at	84515	MCM8	minichromosome maintenance 8 homologous recombination repair factor	NM_001281520 /// NM_001281521 /// NM_001281522 /// NM_032485 /// NM_182802 /// XM_01152	2.47685e-21	2.47685e-21	2.7034	2.7034	TUMOR up vs CONTROL
38475	229215_at	430	ASCL2	achaete-scute family bHLH transcription factor 2	NM_005170	2.03749e-05	2.03749e-05	2.69936	2.69936	TUMOR up vs CONTROL
52111	242856_at	---	---	---	---	0.000895638	0.000895638	2.69876	2.69876	TUMOR up vs CONTROL
37359	228099_at	162972	ZNF550	zinc finger protein 550	NM_001039654 /// NM_001277090 /// NM_001277091 /// NM_001277092 /// NM_001277093 /// NM	9.36335e-16	9.36335e-16	2.69798	2.69798	TUMOR up vs CONTROL
10763	201309_x_at	9315	NREP	neuronal regeneration related protein	NM_001142474 /// NM_001142475 /// NM_001142476 /// NM_001142477 /// NM_001142478 /// NM	6.49972e-07	6.49972e-07	2.69755	2.69755	TUMOR up vs CONTROL
54034	244778_x_at	---	---	---	---	3.62557e-08	3.62557e-08	2.69609	2.69609	TUMOR up vs CONTROL
39161	229901_at	118738	ZNF488	zinc finger protein 488	NM_153034 /// XM_005270313 /// XM_006717617 /// XM_011539244 /// XM_011539245 /// XM_01	7.37358e-14	7.37358e-14	2.69511	2.69511	TUMOR up vs CONTROL
38550	229290_at	92196	DAPL1	death associated protein like 1	NM_001017920 /// XM_011512167	0.000109514	0.000109514	2.69434	2.69434	TUMOR up vs CONTROL
32754	223471_at	117177	RAB3IP	RAB3A interacting protein	NM_001024647 /// NM_001278402 /// NM_022456 /// NM_175623 /// NM_175624 /// NM_175625 /	1.2978e-15	1.2978e-15	2.69418	2.69418	TUMOR up vs CONTROL
16138	206686_at	5163	PDK1	pyruvate dehydrogenase kinase, isozyme 1	NM_001278549 /// NM_002610 /// NR_103729 /// NR_103731 /// XM_006712594 /// XM_00671259	2.02637e-11	2.02637e-11	2.69395	2.69395	TUMOR up vs CONTROL
42510	233252_s_at	55342	STRBP	spermatid perinuclear RNA binding protein	NM_001171137 /// NM_018387 /// NR_033234 /// XM_011518840 /// XM_011518841 /// XM_01151	2.09163e-23	2.09163e-23	2.69346	2.69346	TUMOR up vs CONTROL
28713	219423_x_at	8718	TNFRSF25	tumor necrosis factor receptor superfamily, member 25	NM_001039664 /// NM_003790 /// NM_148965 /// NM_148966 /// NM_148967 /// NM_148968 ///	1.03168e-09	1.03168e-09	2.69212	2.69212	TUMOR up vs CONTROL
22731	213424_at	23366	KIAA0895	KIAA0895	NM_001100425 /// NM_001199706 /// NM_001199707 /// NM_001199708 /// NM_001300956 /// NM	4.31575e-12	4.31575e-12	2.69185	2.69185	TUMOR up vs CONTROL
47875	238620_at	102724275	LOC102724275	uncharacterized LOC102724275	XR_427728 /// XR_948419 /// XR_948420 /// XR_948421 /// XR_948422 /// XR_948423 /// XR_	3.08711e-09	3.08711e-09	2.69168	2.69168	TUMOR up vs CONTROL
22982	213676_at	441151	TMEM151B	transmembrane protein 151B	NM_001039704 /// NM_001137560	1.39265e-10	1.39265e-10	2.69098	2.69098	TUMOR up vs CONTROL
39181	229921_at	3798	KIF5A	kinesin family member 5A	NM_004984	1.07149e-11	1.07149e-11	2.69072	2.69072	TUMOR up vs CONTROL
46389	237134_at	---	---	---	---	1.08258e-08	1.08258e-08	2.68997	2.68997	TUMOR up vs CONTROL
16105	206653_at	10622	POLR3G	polymerase (RNA) III (DNA directed) polypeptide G (32kD)	NM_006467 /// XM_005248404 /// XM_006714519 /// XM_006714520 /// XM_011543100 /// XM_01	1.43483e-12	1.43483e-12	2.68816	2.68816	TUMOR up vs CONTROL
46602	237347_at	---	---	---	---	6.0119e-11	6.0119e-11	2.68803	2.68803	TUMOR up vs CONTROL
34989	225726_s_at	57475	PLEKHH1	pleckstrin homology domain containing, family H (with MyTH4 domain) member 1	NM_020715 /// XM_005267913 /// XM_011537008 /// XM_011537009 /// XM_011537010 /// XM_01	3.66538e-09	3.66538e-09	2.68646	2.68646	TUMOR up vs CONTROL
21101	211778_s_at	58495	OVOL2	ovo-like zinc finger 2	NM_001303461 /// NM_001303462 /// NM_021220	1.21973e-13	1.21973e-13	2.68628	2.68628	TUMOR up vs CONTROL
49139	239884_at	8618	CADPS	Ca++-dependent secretion activator	NM_003716 /// NM_183393 /// NM_183394 /// XM_006713378 /// XM_011534171 /// XM_01153417	4.72577e-06	4.72577e-06	2.68466	2.68466	TUMOR up vs CONTROL
29344	220054_at	51561	IL23A	interleukin 23, alpha subunit p19	NM_016584 /// XM_011538477	8.22049e-10	8.22049e-10	2.68413	2.68413	TUMOR up vs CONTROL
39489	230229_at	1739	DLG1	discs, large homolog 1 (Drosophila)	NM_001098424 /// NM_001204386 /// NM_001204387 /// NM_001204388 /// NM_001290983 /// NM	9.92824e-08	9.92824e-08	2.68129	2.68129	TUMOR up vs CONTROL
22580	213273_at	26011	TENM4	teneurin transmembrane protein 4	NM_001098816 /// XM_011544924 /// XM_011544925 /// XM_011544927 /// XM_011544928 /// XM	3.59543e-10	3.59543e-10	2.68081	2.68081	TUMOR up vs CONTROL
54400	44040_at	150726	FBXO41	F-box protein 41	NM_001080410 /// XM_005264158 /// XM_006711950 /// XM_011532561 /// XM_011532562 /// XM	1.16281e-17	1.16281e-17	2.67829	2.67829	TUMOR up vs CONTROL
34949	225686_at	348235	SKA2	spindle and kinetochore associated complex subunit 2	NM_001100595 /// NM_182620 /// XM_011524745	1.37251e-17	1.37251e-17	2.67779	2.67779	TUMOR up vs CONTROL
23911	214607_at	5063	PAK3	p21 protein (Cdc42/Rac)-activated kinase 3	NM_001128166 /// NM_001128167 /// NM_001128168 /// NM_001128172 /// NM_001128173 /// NM	2.38244e-09	2.38244e-09	2.6775	2.6775	TUMOR up vs CONTROL
14446	204993_at	2781	GNAZ	guanine nucleotide binding protein (G protein), alpha z polypeptide	NM_002073 /// XR_937843 /// XR_937844 /// XR_937845 /// XR_937846	1.58817e-16	1.58817e-16	2.67723	2.67723	TUMOR up vs CONTROL
38813	229553_at	283209	PGM2L1	phosphoglucomutase 2-like 1	NM_173582 /// XM_011544953	2.50792e-11	2.50792e-11	2.67646	2.67646	TUMOR up vs CONTROL
34974	225711_at	151188	ARL6IP6	ADP-ribosylation factor like GTPase 6 interacting protein 6	NM_152522 /// NR_024526 /// XM_006712326 /// XR_922872 /// XR_922873 /// XR_922874	1.0274e-19	1.0274e-19	2.67591	2.67591	TUMOR up vs CONTROL
50988	241733_at	162681	C18orf54	chromosome 18 open reading frame 54	NM_001288980 /// NM_001288981 /// NM_001288982 /// NM_173529 /// NR_110234 /// XM_00525	9.02226e-12	9.02226e-12	2.67578	2.67578	TUMOR up vs CONTROL
28940	219650_at	54821	ERCC6L	excision repair cross-complementation group 6-like	NM_001009954 /// NM_017669	8.50921e-18	8.50921e-18	2.67196	2.67196	TUMOR up vs CONTROL
14406	204953_at	9892	SNAP91	synaptosome associated protein 91kDa	NM_001242792 /// NM_001242793 /// NM_001242794 /// NM_001256717 /// NM_001256718 /// NM	5.20512e-07	5.20512e-07	2.67134	2.67134	TUMOR up vs CONTROL
15978	206526_at	26150	RIBC2	RIB43A domain with coiled-coils 2	NM_015653 /// XM_005261524 /// XM_011530126	2.02679e-11	2.02679e-11	2.67068	2.67068	TUMOR up vs CONTROL
35681	226419_s_at	6426	SRSF1	serine/arginine-rich splicing factor 1	NM_001078166 /// NM_006924 /// NR_034041 /// XM_006722012 /// XR_429911 /// XR_429912	3.40661e-09	3.40661e-09	2.67028	2.67028	TUMOR up vs CONTROL
824	1553394_a_at	7021	TFAP2B	transcription factor AP-2 beta (activating enhancer binding protein 2 beta)	NM_003221 /// XM_006715176 /// XM_006715177 /// XM_011514834 /// XM_011514835 /// XM_01	8.91872e-05	8.91872e-05	2.66779	2.66779	TUMOR up vs CONTROL
17810	208383_s_at	5105	PCK1	phosphoenolpyruvate carboxykinase 1 (soluble)	NM_002591 /// XM_011528839	0.000154753	0.000154753	2.66778	2.66778	TUMOR up vs CONTROL
48125	238870_at	51305	KCNK9	potassium channel, two pore domain subfamily K, member 9	NM_001282534 /// NR_104210 /// XM_011517101 /// XM_011517102 /// XM_011517103	8.68831e-08	8.68831e-08	2.66729	2.66729	TUMOR up vs CONTROL
49308	240053_x_at	51555	PEX5L	peroxisomal biogenesis factor 5-like	NM_001256750 /// NM_001256751 /// NM_001256752 /// NM_001256753 /// NM_001256754 /// NM	2.79666e-09	2.79666e-09	2.66689	2.66689	TUMOR up vs CONTROL
10388	200934_at	7913	DEK	DEK proto-oncogene	NM_001134709 /// NM_003472 /// XM_011514889 /// XR_926307	7.33706e-24	7.33706e-24	2.66509	2.66509	TUMOR up vs CONTROL
48265	239010_at	---	---	---	---	5.88918e-06	5.88918e-06	2.66451	2.66451	TUMOR up vs CONTROL
49168	239913_at	201780	SLC10A4	solute carrier family 10, member 4	NM_152679	3.28473e-05	3.28473e-05	2.66416	2.66416	TUMOR up vs CONTROL
24748	215448_at	---	---	---	---	4.21387e-09	4.21387e-09	2.66274	2.66274	TUMOR up vs CONTROL
48793	239538_at	84083	ZRANB3	zinc finger, RAN-binding domain containing 3	NM_001286568 /// NM_001286569 /// NM_032143 /// XM_005263809 /// XM_005263811 /// XM_00	3.8667e-20	3.8667e-20	2.66108	2.66108	TUMOR up vs CONTROL
46724	237469_at	7153	TOP2A	topoisomerase (DNA) II alpha	NM_001067 /// XM_005257632 /// XM_011525165	8.82826e-14	8.82826e-14	2.66106	2.66106	TUMOR up vs CONTROL
11988	202534_x_at	1719	DHFR	dihydrofolate reductase	NM_000791 /// NM_001290354 /// NM_001290357 /// NR_110936	1.61763e-13	1.61763e-13	2.65974	2.65974	TUMOR up vs CONTROL
13993	204540_at	1917	EEF1A2	eukaryotic translation elongation factor 1 alpha 2	NM_001958	1.1692e-06	1.1692e-06	2.65953	2.65953	TUMOR up vs CONTROL
23596	214291_at	6139 /// 100526842	RPL17 /// RPL17-C18orf32	ribosomal protein L17 /// RPL17-C18orf32 readthrough	NM_000985 /// NM_001035006 /// NM_001199340 /// NM_001199341 /// NM_001199342 /// NM_00	4.46904e-10	4.46904e-10	2.65833	2.65833	TUMOR up vs CONTROL
53040	243785_at	100272217	LOC100272217	uncharacterized LOC100272217	NR_027440	3.36796e-09	3.36796e-09	2.65831	2.65831	TUMOR up vs CONTROL
51004	241749_at	347273	MURC	muscle-related coiled-coil protein	NM_001018116 /// XM_011518631 /// XM_011518632	4.26239e-11	4.26239e-11	2.6571	2.6571	TUMOR up vs CONTROL
21741	212430_at	55544	RBM38	RNA binding motif protein 38	NM_001291780 /// NM_017495 /// NM_183425 /// XM_005260446 /// XM_011528885	4.2497e-11	4.2497e-11	2.65642	2.65642	TUMOR up vs CONTROL
46029	236774_at	---	---	---	---	9.45538e-08	9.45538e-08	2.65302	2.65302	TUMOR up vs CONTROL
11961	202507_s_at	6616	SNAP25	synaptosome associated protein 25kDa	NM_003081 /// NM_130811 /// XM_005260808 /// XM_005260810	4.97416e-10	4.97416e-10	2.653	2.653	TUMOR up vs CONTROL
22645	213338_at	25907	TMEM158	transmembrane protein 158 (gene/pseudogene)	NM_015444	9.42885e-06	9.42885e-06	2.65232	2.65232	TUMOR up vs CONTROL
26842	217551_at	10819	OR7E14P	olfactory receptor, family 7, subfamily E, member 14 pseudogene	NR_045002	2.39625e-11	2.39625e-11	2.65142	2.65142	TUMOR up vs CONTROL
47411	238156_at	---	---	---	---	4.90612e-08	4.90612e-08	2.65132	2.65132	TUMOR up vs CONTROL
54450	48808_at	1719	DHFR	dihydrofolate reductase	NM_000791 /// NM_001290354 /// NM_001290357 /// NR_110936	3.13694e-11	3.13694e-11	2.65122	2.65122	TUMOR up vs CONTROL
49964	240709_at	23544	SEZ6L	seizure related 6 homolog (mouse)-like	NM_001184773 /// NM_001184774 /// NM_001184775 /// NM_001184776 /// NM_001184777 /// NM	4.80475e-07	4.80475e-07	2.65118	2.65118	TUMOR up vs CONTROL
48602	239347_at	---	---	---	---	1.03322e-14	1.03322e-14	2.64955	2.64955	TUMOR up vs CONTROL
48062	238807_at	157567 /// 100128961	ANKRD46 /// GAPDHP62	ankyrin repeat domain 46 /// glyceraldehyde 3 phosphate dehydrogenase pseudogene 62	NM_001270377 /// NM_001270378 /// NM_001270379 /// NM_198401 /// XM_006716509	6.30304e-12	6.30304e-12	2.64938	2.64938	TUMOR up vs CONTROL
11228	201774_s_at	9918	NCAPD2	non-SMC condensin I complex subunit D2	NM_014865	1.05716e-12	1.05716e-12	2.64833	2.64833	TUMOR up vs CONTROL
39464	230204_at	1404	HAPLN1	hyaluronan and proteoglycan link protein 1	NM_001884 /// XM_011543168 /// XM_011543169	0.000561683	0.000561683	2.64827	2.64827	TUMOR up vs CONTROL
38078	228818_at	---	---	---	---	4.04722e-12	4.04722e-12	2.64792	2.64792	TUMOR up vs CONTROL
22285	212976_at	23507	LRRC8B	leucine rich repeat containing 8 family, member B	NM_001134476 /// NM_015350 /// XM_005270701 /// XM_005270702 /// XM_005270703 /// XM_01	4.78725e-12	4.78725e-12	2.647	2.647	TUMOR up vs CONTROL
45910	236655_at	7163	TPD52	tumor protein D52	NM_001025252 /// NM_001025253 /// NM_001287140 /// NM_001287142 /// NM_001287143 /// NM	1.24487e-10	1.24487e-10	2.64688	2.64688	TUMOR up vs CONTROL
28366	219076_s_at	5827	PXMP2	peroxisomal membrane protein 2	NM_018663	2.89026e-18	2.89026e-18	2.64653	2.64653	TUMOR up vs CONTROL
40192	230932_at	55819	RNF130	ring finger protein 130	NM_001280801 /// NM_018434 /// XM_011534593	1.04877e-12	1.04877e-12	2.64543	2.64543	TUMOR up vs CONTROL
38388	229128_s_at	81611	ANP32E	acidic nuclear phosphoprotein 32 family member E	NM_001136478 /// NM_001136479 /// NM_001280559 /// NM_001280560 /// NM_030920 /// XM_00	2.25199e-06	2.25199e-06	2.64535	2.64535	TUMOR up vs CONTROL
6172	1561657_at	---	---	---	---	2.95432e-06	2.95432e-06	2.64516	2.64516	TUMOR up vs CONTROL
11845	202391_at	10409	BASP1	brain abundant, membrane attached signal protein 1	NM_001271606 /// NM_006317	2.05904e-07	2.05904e-07	2.64452	2.64452	TUMOR up vs CONTROL
19283	209871_s_at	321	APBA2	amyloid beta (A4) precursor protein-binding, family A, member 2	NM_001130414 /// NM_005503 /// XM_005254331 /// XM_006725543 /// XM_011521488 /// XM_01	2.08584e-09	2.08584e-09	2.64375	2.64375	TUMOR up vs CONTROL
18756	209337_at	11168	PSIP1	PC4 and SFRS1 interacting protein 1	NM_001128217 /// NM_021144 /// NM_033222 /// XM_005251358 /// XM_011517697 /// XM_01151	5.04696e-11	5.04696e-11	2.6435	2.6435	TUMOR up vs CONTROL
45810	236555_at	643749	TRAF3IP2-AS1	TRAF3IP2 antisense RNA 1	NR_034108 /// NR_034109 /// NR_034110 /// NR_034111	5.6502e-16	5.6502e-16	2.64295	2.64295	TUMOR up vs CONTROL
44598	235343_at	79805	VASH2	vasohibin 2	NM_001136474 /// NM_001136475 /// NM_001301056 /// NM_024749 /// XM_011509987 /// XM_01	2.55188e-06	2.55188e-06	2.64274	2.64274	TUMOR up vs CONTROL
53095	243840_at	63967	CLSPN	claspin	NM_001190481 /// NM_022111 /// XM_011541938 /// XM_011541939 /// XM_011541940 /// XM_01	8.25896e-18	8.25896e-18	2.64199	2.64199	TUMOR up vs CONTROL
32538	223255_at	55632	G2E3	G2/M-phase specific E3 ubiquitin protein ligase	NM_001308097 /// NM_017769 /// XM_005267836 /// XM_011536925 /// XM_011536926 /// XM_01	1.99403e-17	1.99403e-17	2.64098	2.64098	TUMOR up vs CONTROL
35078	225815_at	10814	CPLX2	complexin 2	NM_001008220 /// NM_006650 /// XM_005265798 /// XM_005265799 /// XM_011534419	6.67108e-09	6.67108e-09	2.63796	2.63796	TUMOR up vs CONTROL
37653	228393_s_at	55900	ZNF302	zinc finger protein 302	NM_001012320 /// NM_001289181 /// NM_001289182 /// NM_001289183 /// NM_001289184 /// NM	2.52039e-07	2.52039e-07	2.63759	2.63759	TUMOR up vs CONTROL
44282	235027_at	728927	ZNF736	zinc finger protein 736	NM_001170905 /// NM_001294255	2.16844e-15	2.16844e-15	2.63711	2.63711	TUMOR up vs CONTROL
14976	205523_at	1404	HAPLN1	hyaluronan and proteoglycan link protein 1	NM_001884 /// XM_011543168 /// XM_011543169	0.00248183	0.00248183	2.6343	2.6343	TUMOR up vs CONTROL
39270	230010_at	84530	SRRM4	serine/arginine repetitive matrix 4	NM_194286 /// XM_011538855 /// XR_944783	5.39988e-10	5.39988e-10	2.63137	2.63137	TUMOR up vs CONTROL
14228	204775_at	8208	CHAF1B	chromatin assembly factor 1, subunit B (p60)	NM_005441 /// XM_011529753 /// XM_011529754 /// XM_011529755	2.85298e-23	2.85298e-23	2.63049	2.63049	TUMOR up vs CONTROL
894	1553479_at	284339	TMEM145	transmembrane protein 145	NM_173633 /// XM_005258781 /// XM_011526791 /// XM_011526792	7.90213e-10	7.90213e-10	2.62994	2.62994	TUMOR up vs CONTROL
44426	235171_at	100505501	LOC100505501	uncharacterized LOC100505501	XR_108911 /// XR_171725	7.44303e-07	7.44303e-07	2.62981	2.62981	TUMOR up vs CONTROL
51724	242469_at	---	---	---	---	1.34514e-06	1.34514e-06	2.62928	2.62928	TUMOR up vs CONTROL
41788	232528_at	---	---	---	---	9.96983e-05	9.96983e-05	2.62896	2.62896	TUMOR up vs CONTROL
12542	203087_s_at	3796	KIF2A	kinesin heavy chain member 2A	NM_001098511 /// NM_001243952 /// NM_001243953 /// NM_004520	2.23585e-22	2.23585e-22	2.62884	2.62884	TUMOR up vs CONTROL
15828	206376_at	55117	SLC6A15	solute carrier family 6 (neutral amino acid transporter), member 15	NM_001146335 /// NM_018057 /// NM_182767 /// XM_011538523 /// XM_011538524 /// XM_01153	2.94359e-05	2.94359e-05	2.62843	2.62843	TUMOR up vs CONTROL
28545	219255_x_at	55540	IL17RB	interleukin 17 receptor B	NM_018725 /// NM_172234 /// XM_005265310 /// XM_005265311 /// XM_005265312 /// XM_01153	5.84484e-09	5.84484e-09	2.62793	2.62793	TUMOR up vs CONTROL
29689	220399_at	79854	LINC00115	long intergenic non-protein coding RNA 115	NM_024796 /// NR_024321	6.14809e-14	6.14809e-14	2.62731	2.62731	TUMOR up vs CONTROL
44899	235644_at	165055	CCDC138	coiled-coil domain containing 138	NM_001303105 /// NM_001303106 /// NM_144978 /// NR_130121 /// XM_006712344 /// XM_00671	2.24634e-22	2.24634e-22	2.62651	2.62651	TUMOR up vs CONTROL
15305	205852_at	8941	CDK5R2	cyclin-dependent kinase 5, regulatory subunit 2 (p39)	NM_003936	6.00229e-11	6.00229e-11	2.62487	2.62487	TUMOR up vs CONTROL
24790	215491_at	4610	MYCL	v-myc avian myelocytomatosis viral oncogene lung carcinoma derived homolog	NM_001033081 /// NM_001033082 /// NM_005376	3.95985e-09	3.95985e-09	2.62261	2.62261	TUMOR up vs CONTROL
48424	239169_at	201299	RDM1	RAD52 motif containing 1	NM_001034836 /// NM_001163120 /// NM_001163121 /// NM_001163122 /// NM_001163124 /// NM	1.40544e-14	1.40544e-14	2.62259	2.62259	TUMOR up vs CONTROL
45203	235948_at	284716	RIMKLA	ribosomal modification protein rimK-like family member A	NM_173642 /// XM_006710585	8.94686e-10	8.94686e-10	2.62234	2.62234	TUMOR up vs CONTROL
35547	226285_at	4076	CAPRIN1	cell cycle associated protein 1	NM_005898 /// NM_203364 /// XR_930869	5.9465e-22	5.9465e-22	2.62096	2.62096	TUMOR up vs CONTROL
53527	244271_at	---	---	---	---	3.26184e-11	3.26184e-11	2.62069	2.62069	TUMOR up vs CONTROL
14288	204835_at	5422	POLA1	polymerase (DNA directed), alpha 1, catalytic subunit	NM_016937 /// XM_005274552 /// XM_006724499 /// XM_011545540 /// XM_011545541	1.1182e-18	1.1182e-18	2.6183	2.6183	TUMOR up vs CONTROL
607	1553099_at	200765	TIGD1	tigger transposable element derived 1	NM_145702	5.40286e-16	5.40286e-16	2.61779	2.61779	TUMOR up vs CONTROL
11674	202220_at	22889	KIAA0907	KIAA0907	NM_014949	3.29535e-20	3.29535e-20	2.61651	2.61651	TUMOR up vs CONTROL
41941	232681_at	---	---	---	---	9.911e-09	9.911e-09	2.61641	2.61641	TUMOR up vs CONTROL
12359	202904_s_at	23658	LSM5	LSM5 homolog, U6 small nuclear RNA and mRNA degradation associated	NM_001130710 /// NM_001139499 /// NM_012322 /// NR_024466	5.11904e-17	5.11904e-17	2.61576	2.61576	TUMOR up vs CONTROL
13790	204337_at	5999	RGS4	regulator of G-protein signaling 4	NM_001102445 /// NM_001113380 /// NM_001113381 /// NM_005613	0.000751079	0.000751079	2.61517	2.61517	TUMOR up vs CONTROL
15271	205818_at	1620	BRINP1	bone morphogenetic protein/retinoic acid inducible neural-specific 1	NM_014618	6.64651e-06	6.64651e-06	2.61436	2.61436	TUMOR up vs CONTROL
35695	226433_at	114804	RNF157	ring finger protein 157	NM_052916 /// XM_005257007 /// XM_005257009 /// XM_006721660 /// XM_006721661 /// XM_00	1.38533e-09	1.38533e-09	2.61424	2.61424	TUMOR up vs CONTROL
27599	218308_at	10460	TACC3	transforming, acidic coiled-coil containing protein 3	NM_006342 /// XM_005247929 /// XM_005247930 /// XM_011513386 /// XM_011513387	1.16595e-12	1.16595e-12	2.61148	2.61148	TUMOR up vs CONTROL
19525	210115_at	116832	RPL39L	ribosomal protein L39-like	NM_052969	6.44545e-07	6.44545e-07	2.61105	2.61105	TUMOR up vs CONTROL
48952	239697_x_at	200844	C3orf67	chromosome 3 open reading frame 67	NM_198463 /// XM_005264929 /// XM_005264931 /// XM_006713013 /// XM_011533450 /// XM_01	1.77921e-13	1.77921e-13	2.60991	2.60991	TUMOR up vs CONTROL
14693	205240_at	29899	GPSM2	G-protein signaling modulator 2	NM_013296 /// XM_005270787 /// XM_006710589 /// XM_011541301 /// XM_011541302 /// XM_01	2.19828e-14	2.19828e-14	2.60975	2.60975	TUMOR up vs CONTROL
13974	204521_at	29902	FAM216A	family with sequence similarity 216, member A	NM_013300 /// XM_005253875 /// XM_011538246	6.03743e-14	6.03743e-14	2.60959	2.60959	TUMOR up vs CONTROL
42498	233240_at	---	---	---	---	2.01382e-07	2.01382e-07	2.60916	2.60916	TUMOR up vs CONTROL
32203	222918_at	51209	RAB9B	RAB9B, member RAS oncogene family	NM_016370	1.01736e-09	1.01736e-09	2.60766	2.60766	TUMOR up vs CONTROL
36714	227453_at	23025	UNC13A	unc-13 homolog A (C. elegans)	NM_001080421 /// XM_011527809 /// XM_011527810 /// XM_011527811 /// XM_011527812 /// XM	2.08976e-14	2.08976e-14	2.6071	2.6071	TUMOR up vs CONTROL
41738	232478_at	100379345	MIR181A2HG	MIR181A2 host gene	NR_038975	1.23146e-06	1.23146e-06	2.60507	2.60507	TUMOR up vs CONTROL
22971	213665_at	6659	SOX4	SRY box 4	NM_003107	6.30012e-12	6.30012e-12	2.60423	2.60423	TUMOR up vs CONTROL
11151	201697_s_at	1786	DNMT1	DNA (cytosine-5-)-methyltransferase 1	NM_001130823 /// NM_001379 /// XM_011527772 /// XM_011527773 /// XM_011527774	2.07756e-21	2.07756e-21	2.60398	2.60398	TUMOR up vs CONTROL
29735	220445_s_at	389903	CSAG3	CSAG family, member 3	NM_001129826 /// NM_001129828 /// NM_203311 /// NR_130638	2.4289e-05	2.4289e-05	2.60373	2.60373	TUMOR up vs CONTROL
12769	203316_s_at	6635	SNRPE	small nuclear ribonucleoprotein polypeptide E	NM_001304464 /// NM_003094 /// NR_130746	1.88179e-24	1.88179e-24	2.60349	2.60349	TUMOR up vs CONTROL
38190	228930_at	100505616	SNHG21	small nucleolar RNA host gene 21	NR_110096 /// NR_110097 /// NR_110098 /// NR_110099 /// NR_110100	9.57183e-15	9.57183e-15	2.60117	2.60117	TUMOR up vs CONTROL
37647	228387_at	100996511	LINC01355	long intergenic non-protein coding RNA 1355	NR_110616	8.17185e-08	8.17185e-08	2.60062	2.60062	TUMOR up vs CONTROL
41700	232440_at	54503	ZDHHC13	zinc finger, DHHC-type containing 13	NM_001001483 /// NM_019028 /// XM_005252996 /// XM_011520193 /// XM_011520194 /// XM_01	3.23679e-10	3.23679e-10	2.59944	2.59944	TUMOR up vs CONTROL
23946	214642_x_at	4104 /// 100533997	MAGEA10-MAGEA5 /// MAGEA5	MAGEA10-MAGEA5 readthrough /// MAGE family member A5	NM_001204811 /// NM_021049	1.48905e-05	1.48905e-05	2.59878	2.59878	TUMOR up vs CONTROL
3908	1557803_at	---	---	---	---	3.29397e-07	3.29397e-07	2.59871	2.59871	TUMOR up vs CONTROL
37769	228509_at	80309	SPHKAP	SPHK1 interactor, AKAP domain containing	NM_001142644 /// NM_030623 /// XM_005246867 /// XM_005246868 /// XM_005246870 /// XM_00	7.81957e-05	7.81957e-05	2.59812	2.59812	TUMOR up vs CONTROL
7864	1565484_x_at	1956	EGFR	epidermal growth factor receptor	NM_005228 /// NM_201282 /// NM_201283 /// NM_201284	5.67656e-06	5.67656e-06	2.59807	2.59807	TUMOR up vs CONTROL
48535	239280_at	105378818	LOC105378818	uncharacterized LOC105378818	XR_947543 /// XR_958247	5.32392e-13	5.32392e-13	2.59793	2.59793	TUMOR up vs CONTROL
32037	222752_s_at	55248	TMEM206	transmembrane protein 206	NM_001198862 /// NM_018252 /// XM_005273177 /// XM_011509717 /// XM_011509718 /// XM_01	2.11867e-22	2.11867e-22	2.59775	2.59775	TUMOR up vs CONTROL
14482	205029_s_at	2173	FABP7	fatty acid binding protein 7, brain	NM_001446 /// XM_005266858	0.00264048	0.00264048	2.5961	2.5961	TUMOR up vs CONTROL
19484	210074_at	1515	CTSV	cathepsin V	NM_001201575 /// NM_001333	1.06634e-10	1.06634e-10	2.59461	2.59461	TUMOR up vs CONTROL
14215	204762_s_at	2775	GNAO1	guanine nucleotide binding protein (G protein), alpha activating activity polypeptide O	NM_020988 /// NM_138736 /// XM_011523003	9.0654e-10	9.0654e-10	2.59415	2.59415	TUMOR up vs CONTROL
54437	47553_at	25861	DFNB31	deafness, autosomal recessive 31	NM_001083885 /// NM_001173425 /// NM_015404 /// XM_005251897 /// XM_011518484 /// XM_01	7.33272e-08	7.33272e-08	2.59382	2.59382	TUMOR up vs CONTROL
14289	204836_at	2731	GLDC	glycine dehydrogenase (decarboxylating)	NM_000170	2.10608e-09	2.10608e-09	2.59279	2.59279	TUMOR up vs CONTROL
11690	202236_s_at	6566	SLC16A1	solute carrier family 16 (monocarboxylate transporter), member 1	NM_001166496 /// NM_003051 /// XM_011542026 /// XM_011542027 /// XM_011548725 /// XM_01	6.98887e-09	6.98887e-09	2.59158	2.59158	TUMOR up vs CONTROL
48324	239069_s_at	---	---	---	---	6.55806e-10	6.55806e-10	2.58786	2.58786	TUMOR up vs CONTROL
24515	215215_s_at	81691	LOC81691	exonuclease NEF-sp	NM_001144924 /// NM_001199053 /// NM_030941 /// XM_005255604 /// XM_011545963 /// XM_01	1.58159e-12	1.58159e-12	2.58669	2.58669	TUMOR up vs CONTROL
23248	213943_at	7291	TWIST1	twist family bHLH transcription factor 1	NM_000474 /// XM_011515496	6.58462e-07	6.58462e-07	2.58618	2.58618	TUMOR up vs CONTROL
53889	244633_at	---	---	---	---	1.2298e-08	1.2298e-08	2.58542	2.58542	TUMOR up vs CONTROL
38191	228931_at	51117	COQ4	coenzyme Q4	NM_001305942 /// NM_016035 /// XM_011518761 /// XR_929805	8.11474e-15	8.11474e-15	2.58536	2.58536	TUMOR up vs CONTROL
21753	212442_s_at	253782	CERS6	ceramide synthase 6	NM_001256126 /// NM_203463 /// XM_005246440	7.53651e-15	7.53651e-15	2.58371	2.58371	TUMOR up vs CONTROL
21641	212330_at	7027	TFDP1	transcription factor Dp-1	NM_007111 /// NR_026580 /// XM_005268326 /// XM_005268327 /// XM_005268328 /// XM_00526	1.02711e-12	1.02711e-12	2.58311	2.58311	TUMOR up vs CONTROL
46319	237064_x_at	---	---	---	---	3.3935e-08	3.3935e-08	2.58228	2.58228	TUMOR up vs CONTROL
18472	209052_s_at	7468	WHSC1	Wolf-Hirschhorn syndrome candidate 1	NM_001042424 /// NM_007331 /// NM_014919 /// NM_133330 /// NM_133331 /// NM_133332 ///	2.49777e-11	2.49777e-11	2.58165	2.58165	TUMOR up vs CONTROL
36503	227242_s_at	253738	EBF3	early B-cell factor 3	NM_001005463 /// XM_005252667 /// XM_005252668 /// XM_005252669 /// XM_006717739 /// XM	8.68987e-05	8.68987e-05	2.58116	2.58116	TUMOR up vs CONTROL
32191	222906_at	28982	FLVCR1	feline leukemia virus subgroup C cellular receptor 1	NM_014053 /// XM_011509446 /// XM_011509447 /// XM_011509448 /// XR_247024 /// XR_42677	9.24565e-14	9.24565e-14	2.58099	2.58099	TUMOR up vs CONTROL
13259	203806_s_at	2175	FANCA	Fanconi anemia complementation group A	NM_000135 /// NM_001018112 /// NM_001286167 /// XM_005256294 /// XM_011522945 /// XM_01	5.71258e-19	5.71258e-19	2.57898	2.57898	TUMOR up vs CONTROL
44610	235355_at	80034	CSRNP3	cysteine-serine-rich nuclear protein 3	NM_001172173 /// NM_024969 /// XM_005246865	9.63467e-06	9.63467e-06	2.57746	2.57746	TUMOR up vs CONTROL
33790	224523_s_at	84319	CMSS1	cms1 ribosomal small subunit homolog (yeast)	NM_001167924 /// NM_032359	7.23627e-18	7.23627e-18	2.57524	2.57524	TUMOR up vs CONTROL
12234	202780_at	5019	OXCT1	3-oxoacid CoA-transferase 1	NM_000436 /// XR_427658	4.40382e-15	4.40382e-15	2.57437	2.57437	TUMOR up vs CONTROL
27725	218434_s_at	65985	AACS	acetoacetyl-CoA synthetase	NM_023928 /// XM_005253609 /// XM_005253610 /// XM_005253611 /// XM_011538692 /// XR_24	1.10925e-15	1.10925e-15	2.57244	2.57244	TUMOR up vs CONTROL
41070	231810_at	140707 /// 102659353	BRI3BP /// THRIL	BRI3 binding protein /// TNF and HNRNPL related immunoregulatory long non-coding RNA	NM_080626 /// NR_110375 /// XM_011537940	4.88918e-12	4.88918e-12	2.57212	2.57212	TUMOR up vs CONTROL
37541	228281_at	220042	DDIAS	DNA damage-induced apoptosis suppressor	NM_145018 /// XM_011544835 /// XM_011544836 /// XM_011544837 /// XM_011544838	1.13514e-17	1.13514e-17	2.57211	2.57211	TUMOR up vs CONTROL
21209	211894_x_at	23544	SEZ6L	seizure related 6 homolog (mouse)-like	NM_001184773 /// NM_001184774 /// NM_001184775 /// NM_001184776 /// NM_001184777 /// NM	4.70757e-09	4.70757e-09	2.57118	2.57118	TUMOR up vs CONTROL
34362	225099_at	200933	FBXO45	F-box protein 45	NM_001105573	1.18195e-17	1.18195e-17	2.57064	2.57064	TUMOR up vs CONTROL
2952	1556347_at	---	---	---	---	6.07266e-08	6.07266e-08	2.57059	2.57059	TUMOR up vs CONTROL
37763	228503_at	27330	RPS6KA6	ribosomal protein S6 kinase, 90kDa, polypeptide 6	NM_014496 /// XM_011530917 /// XM_011530918 /// XM_011530919 /// XM_011530920	5.12119e-08	5.12119e-08	2.56973	2.56973	TUMOR up vs CONTROL
43200	233944_at	---	---	---	---	3.59316e-06	3.59316e-06	2.56717	2.56717	TUMOR up vs CONTROL
44272	235017_s_at	80034	CSRNP3	cysteine-serine-rich nuclear protein 3	NM_001172173 /// NM_024969 /// XM_005246865	4.79583e-07	4.79583e-07	2.56559	2.56559	TUMOR up vs CONTROL
44524	235269_at	113828	FAM83F	family with sequence similarity 83, member F	NM_138435	4.5602e-13	4.5602e-13	2.56545	2.56545	TUMOR up vs CONTROL
45281	236026_at	55105	GPATCH2	G-patch domain containing 2	NM_001297754 /// NM_018040 /// XM_011509689 /// XM_011509690 /// XM_011509691 /// XM_01	1.97647e-17	1.97647e-17	2.5654	2.5654	TUMOR up vs CONTROL
26255	216959_x_at	4897	NRCAM	neuronal cell adhesion molecule	NM_001037132 /// NM_001037133 /// NM_001193582 /// NM_001193583 /// NM_001193584 /// NM	5.11197e-13	5.11197e-13	2.56423	2.56423	TUMOR up vs CONTROL
22827	213520_at	9401	RECQL4	RecQ helicase-like 4	NM_004260 /// XM_011517380 /// XM_011517381 /// XM_011517382 /// XM_011517383 /// XM_01	1.26035e-21	1.26035e-21	2.56324	2.56324	TUMOR up vs CONTROL
15676	206224_at	1469	CST1	cystatin SN	NM_001898	7.79271e-06	7.79271e-06	2.56312	2.56312	TUMOR up vs CONTROL
37270	228010_at	5522	PPP2R2C	protein phosphatase 2, regulatory subunit B, gamma	NM_001206994 /// NM_001206995 /// NM_001206996 /// NM_020416 /// NM_181876 /// XM_00524	2.15406e-06	2.15406e-06	2.56301	2.56301	TUMOR up vs CONTROL
33435	224156_x_at	55540	IL17RB	interleukin 17 receptor B	NM_018725 /// NM_172234 /// XM_005265310 /// XM_005265311 /// XM_005265312 /// XM_01153	4.68384e-09	4.68384e-09	2.56295	2.56295	TUMOR up vs CONTROL
33602	224329_s_at	84518	CNFN	cornifelin	NM_032488 /// XM_005259332 /// XM_011527396 /// XM_011527397	1.72694e-08	1.72694e-08	2.56134	2.56134	TUMOR up vs CONTROL
30858	221569_at	54806	AHI1	Abelson helper integration site 1	NM_001134830 /// NM_001134831 /// NM_001134832 /// NM_017651 /// XM_011535910 /// XM_01	5.05992e-09	5.05992e-09	2.55821	2.55821	TUMOR up vs CONTROL
7108	1563217_at	---	---	---	---	6.21077e-05	6.21077e-05	2.55754	2.55754	TUMOR up vs CONTROL
14319	204866_at	9767	JADE3	jade family PHD finger 3	NM_001077445 /// NM_014735	1.12723e-16	1.12723e-16	2.55693	2.55693	TUMOR up vs CONTROL
13429	203976_s_at	10036	CHAF1A	chromatin assembly factor 1, subunit A (p150)	NM_005483 /// XM_011527605 /// XM_011527606 /// XM_011527607 /// XR_936135	3.17703e-12	3.17703e-12	2.55595	2.55595	TUMOR up vs CONTROL
31487	222201_s_at	9994	CASP8AP2	caspase 8 associated protein 2	NM_001137667 /// NM_001137668 /// NM_012115	6.10911e-15	6.10911e-15	2.55435	2.55435	TUMOR up vs CONTROL
18722	209302_at	5437	POLR2H	polymerase (RNA) II (DNA directed) polypeptide H	NM_001278698 /// NM_001278699 /// NM_001278700 /// NM_001278714 /// NM_001278715 /// NM	5.80827e-24	5.80827e-24	2.55279	2.55279	TUMOR up vs CONTROL
46501	237246_at	---	---	---	---	6.3886e-10	6.3886e-10	2.55248	2.55248	TUMOR up vs CONTROL
32573	223290_at	23616 /// 57026	PDXP /// SH3BP1	pyridoxal (pyridoxine, vitamin B6) phosphatase /// SH3-domain binding protein 1	NM_018957 /// NM_020315	8.51108e-09	8.51108e-09	2.55218	2.55218	TUMOR up vs CONTROL
38164	228904_at	3213	HOXB3	homeobox B3	NM_002146 /// XM_005257277 /// XM_005257280 /// XM_005257282 /// XM_006721854 /// XM_00	4.85437e-05	4.85437e-05	2.55217	2.55217	TUMOR up vs CONTROL
51841	242586_at	83856	FSD1L	fibronectin type III and SPRY domain containing 1-like	NM_001145313 /// NM_001287191 /// NM_001287192 /// NM_031919 /// NM_207647 /// XM_00525	5.49548e-10	5.49548e-10	2.5521	2.5521	TUMOR up vs CONTROL
34764	225501_at	84295	PHF6	PHD finger protein 6	NM_001015877 /// NM_032335 /// NM_032458	1.62342e-23	1.62342e-23	2.55064	2.55064	TUMOR up vs CONTROL
52042	242787_at	---	---	---	---	2.8864e-07	2.8864e-07	2.5506	2.5506	TUMOR up vs CONTROL
12172	202718_at	3485	IGFBP2	insulin like growth factor binding protein 2	NM_000597 /// NM_001313990 /// NM_001313992 /// NM_001313993	1.49519e-05	1.49519e-05	2.54844	2.54844	TUMOR up vs CONTROL
21679	212368_at	23036	ZNF292	zinc finger protein 292	NM_015021 /// XM_005248697 /// XM_005248698 /// XM_011535625	4.67037e-12	4.67037e-12	2.54795	2.54795	TUMOR up vs CONTROL
39281	230021_at	90381	TICRR	TOPBP1-interacting checkpoint and replication regulator	NM_001308025 /// NM_152259 /// XM_011522161 /// XM_011522162	1.65219e-21	1.65219e-21	2.54776	2.54776	TUMOR up vs CONTROL
14090	204637_at	1081	CGA	glycoprotein hormones, alpha polypeptide	NM_000735 /// NM_001252383	8.96222e-05	8.96222e-05	2.54599	2.54599	TUMOR up vs CONTROL
28966	219676_at	80345	ZSCAN16	zinc finger and SCAN domain containing 16	NM_025231 /// XM_005249426 /// XM_011514919	5.43762e-15	5.43762e-15	2.54493	2.54493	TUMOR up vs CONTROL
12390	202935_s_at	6662	SOX9	SRY box 9	NM_000346	5.86186e-05	5.86186e-05	2.54484	2.54484	TUMOR up vs CONTROL
41270	232010_at	56884	FSTL5	follistatin-like 5	NM_001128427 /// NM_001128428 /// NM_020116 /// XM_011532126	0.000591773	0.000591773	2.54448	2.54448	TUMOR up vs CONTROL
845	1553422_s_at	54715	RBFOX1	RNA binding protein, fox-1 homolog (C. elegans) 1	NM_001142333 /// NM_001142334 /// NM_001308117 /// NM_018723 /// NM_145891 /// NM_14589	4.86933e-07	4.86933e-07	2.54219	2.54219	TUMOR up vs CONTROL
44325	235070_at	54715	RBFOX1	RNA binding protein, fox-1 homolog (C. elegans) 1	NM_001142333 /// NM_001142334 /// NM_001308117 /// NM_018723 /// NM_145891 /// NM_14589	5.31429e-10	5.31429e-10	2.5415	2.5415	TUMOR up vs CONTROL
38931	229671_s_at	54069	MIS18A	MIS18 kinetochore protein A	NM_018944	9.60897e-16	9.60897e-16	2.54138	2.54138	TUMOR up vs CONTROL
49162	239907_at	---	---	---	---	0.000403165	0.000403165	2.54104	2.54104	TUMOR up vs CONTROL
50303	241048_at	---	---	---	---	1.53782e-09	1.53782e-09	2.54064	2.54064	TUMOR up vs CONTROL
47254	237999_at	---	---	---	---	1.03952e-09	1.03952e-09	2.5395	2.5395	TUMOR up vs CONTROL
1552	1554408_a_at	7083	TK1	thymidine kinase 1, soluble	NM_003258	2.47203e-11	2.47203e-11	2.53829	2.53829	TUMOR up vs CONTROL
478	1552921_a_at	63979	FIGNL1	fidgetin-like 1	NM_001042762 /// NM_001287492 /// NM_001287493 /// NM_001287494 /// NM_001287495 /// NM	8.06111e-10	8.06111e-10	2.53616	2.53616	TUMOR up vs CONTROL
53999	244743_x_at	7697	ZNF138	zinc finger protein 138	NM_001160183 /// NM_001271637 /// NM_001271638 /// NM_001271639 /// NM_001271640 /// NM	4.24126e-18	4.24126e-18	2.53572	2.53572	TUMOR up vs CONTROL
13331	203878_s_at	4320	MMP11	matrix metallopeptidase 11	NM_005940 /// NR_133013	6.65841e-10	6.65841e-10	2.5348	2.5348	TUMOR up vs CONTROL
36186	226925_at	92370	PXYLP1	2-phosphoxylose phosphatase 1	NM_001037172 /// NM_001282728 /// NM_152282 /// XM_005247903 /// XM_011513314 /// XM_01	5.58194e-12	5.58194e-12	2.53479	2.53479	TUMOR up vs CONTROL
31681	222396_at	51155	HN1	hematological and neurological expressed 1	NM_001002032 /// NM_001002033 /// NM_001288609 /// NM_001288610 /// NM_001288611 /// NM	7.837e-14	7.837e-14	2.53418	2.53418	TUMOR up vs CONTROL
48346	239091_at	---	---	---	---	1.24718e-07	1.24718e-07	2.53413	2.53413	TUMOR up vs CONTROL
5518	1560728_at	---	---	---	---	1.51873e-06	1.51873e-06	2.53359	2.53359	TUMOR up vs CONTROL
23067	213761_at	56890	MDM1	Mdm1 nuclear protein	NM_001205028 /// NM_001205029 /// NM_017440 /// NM_020128 /// XM_005269026 /// XM_00526	4.79532e-10	4.79532e-10	2.53339	2.53339	TUMOR up vs CONTROL
47083	237828_at	84530	SRRM4	serine/arginine repetitive matrix 4	NM_194286 /// XM_011538855 /// XR_944783	4.93994e-10	4.93994e-10	2.53253	2.53253	TUMOR up vs CONTROL
32323	223038_s_at	58516	FAM60A	family with sequence similarity 60, member A	NM_001135811 /// NM_001135812 /// NM_021238 /// XM_005253457 /// XM_005253458 /// XM_00	1.31491e-07	1.31491e-07	2.53116	2.53116	TUMOR up vs CONTROL
26881	217590_s_at	8989	TRPA1	transient receptor potential cation channel, subfamily A, member 1	NM_007332 /// XM_011517624 /// XM_011517625	1.71616e-08	1.71616e-08	2.52911	2.52911	TUMOR up vs CONTROL
12438	202983_at	6596	HLTF	helicase-like transcription factor	NM_003071 /// NM_139048 /// XM_005247724 /// XM_011513091 /// XM_011513092 /// XM_01151	4.11642e-15	4.11642e-15	2.52901	2.52901	TUMOR up vs CONTROL
33845	224580_at	81539	SLC38A1	solute carrier family 38, member 1	NM_001077484 /// NM_001278387 /// NM_001278388 /// NM_001278389 /// NM_001278390 /// NM	6.16503e-13	6.16503e-13	2.52894	2.52894	TUMOR up vs CONTROL
37652	228392_at	55900	ZNF302	zinc finger protein 302	NM_001012320 /// NM_001289181 /// NM_001289182 /// NM_001289183 /// NM_001289184 /// NM	3.06863e-08	3.06863e-08	2.52889	2.52889	TUMOR up vs CONTROL
21664	212353_at	23213	SULF1	sulfatase 1	NM_001128204 /// NM_001128205 /// NM_001128206 /// NM_015170 /// NR_132437 /// XM_00671	1.07319e-06	1.07319e-06	2.52852	2.52852	TUMOR up vs CONTROL
36853	227593_at	729614	FLJ37453	uncharacterized LOC729614	NR_024279	6.19597e-14	6.19597e-14	2.52842	2.52842	TUMOR up vs CONTROL
45268	236013_at	777	CACNA1E	calcium channel, voltage-dependent, R type, alpha 1E subunit	NM_000721 /// NM_001205293 /// NM_001205294 /// XM_011509971	3.32136e-08	3.32136e-08	2.52436	2.52436	TUMOR up vs CONTROL
42558	233300_at	---	---	---	---	7.74306e-05	7.74306e-05	2.52386	2.52386	TUMOR up vs CONTROL
44368	235113_at	122769	LRR1	leucine rich repeat protein 1	NM_152329 /// NM_203466 /// NM_203467 /// NR_037792 /// NR_037793	8.13679e-15	8.13679e-15	2.52339	2.52339	TUMOR up vs CONTROL
13752	204299_at	10772	SRSF10	serine/arginine-rich splicing factor 10	NM_001191005 /// NM_001191006 /// NM_001191007 /// NM_001191009 /// NM_001300936 /// NM	2.50714e-14	2.50714e-14	2.52273	2.52273	TUMOR up vs CONTROL
3601	1557360_at	10128	LRPPRC	leucine-rich pentatricopeptide repeat containing	NM_133259 /// XM_006711915 /// XM_006711916 /// XM_011532473 /// XM_011532474	1.41329e-08	1.41329e-08	2.52263	2.52263	TUMOR up vs CONTROL
11866	202412_s_at	7398	USP1	ubiquitin specific peptidase 1	NM_001017415 /// NM_001017416 /// NM_003368	4.08074e-08	4.08074e-08	2.5198	2.5198	TUMOR up vs CONTROL
10930	201476_s_at	6240	RRM1	ribonucleotide reductase M1	NM_001033 /// XM_011520277 /// XM_011520278 /// XM_011520279	4.96543e-07	4.96543e-07	2.51943	2.51943	TUMOR up vs CONTROL
48217	238962_at	148213	ZNF681	zinc finger protein 681	NM_138286	4.22572e-10	4.22572e-10	2.51901	2.51901	TUMOR up vs CONTROL
45634	236379_at	---	---	---	---	1.43461e-06	1.43461e-06	2.51819	2.51819	TUMOR up vs CONTROL
18115	208694_at	5591	PRKDC	protein kinase, DNA-activated, catalytic polypeptide	NM_001081640 /// NM_006904 /// XM_011517567 /// XM_011517568	1.36875e-16	1.36875e-16	2.5178	2.5178	TUMOR up vs CONTROL
12723	203270_at	1841	DTYMK	deoxythymidylate kinase	NM_001165031 /// NM_012145 /// NR_033255	2.78703e-15	2.78703e-15	2.51747	2.51747	TUMOR up vs CONTROL
24087	214785_at	23230	VPS13A	vacuolar protein sorting 13 homolog A (S. cerevisiae)	NM_001018037 /// NM_001018038 /// NM_015186 /// NM_033305 /// XR_242579 /// XR_242580 /	5.36837e-10	5.36837e-10	2.5171	2.5171	TUMOR up vs CONTROL
44862	235607_at	101928963	LOC101928963	uncharacterized LOC101928963	XR_244663 /// XR_251602	2.8991e-15	2.8991e-15	2.51565	2.51565	TUMOR up vs CONTROL
52962	243707_at	105378818	LOC105378818	uncharacterized LOC105378818	XR_947543 /// XR_958247	2.24859e-14	2.24859e-14	2.51523	2.51523	TUMOR up vs CONTROL
39956	230696_at	100289092	ATP2A1-AS1	ATP2A1 antisense RNA 1	NR_046287 /// NR_046288 /// NR_046289 /// NR_046290	1.55826e-12	1.55826e-12	2.51477	2.51477	TUMOR up vs CONTROL
35209	225947_at	80179	MYO19	myosin XIX	NM_001033579 /// NM_001033580 /// NM_001163735 /// NM_025109 /// XM_006725351 /// XM_00	7.88137e-21	7.88137e-21	2.51468	2.51468	TUMOR up vs CONTROL
40493	231233_at	100506696	PCAT6	prostate cancer associated transcript 6 (non-protein coding)	NR_046325 /// NR_046326	9.02779e-14	9.02779e-14	2.51452	2.51452	TUMOR up vs CONTROL
37416	228156_at	158431	ZNF782	zinc finger protein 782	NM_001001662 /// XM_005251742 /// XM_005251744 /// XM_011518313 /// XM_011518314 /// XM	9.38423e-10	9.38423e-10	2.51437	2.51437	TUMOR up vs CONTROL
20262	210882_s_at	7216	TRO	trophinin	NM_001039705 /// NM_001271183 /// NM_001271184 /// NM_016157 /// NM_177556 /// NM_17755	1.71297e-09	1.71297e-09	2.51242	2.51242	TUMOR up vs CONTROL
33180	223898_at	93474	ZNF670	zinc finger protein 670	NM_001204220 /// NM_033213	4.47268e-13	4.47268e-13	2.51184	2.51184	TUMOR up vs CONTROL
49086	239831_at	79022	TMEM106C	transmembrane protein 106C	NM_001143841 /// NM_001143842 /// NM_001143843 /// NM_001143844 /// NM_001143845 /// NM	1.50918e-14	1.50918e-14	2.51141	2.51141	TUMOR up vs CONTROL
34363	225100_at	200933	FBXO45	F-box protein 45	NM_001105573	4.74663e-09	4.74663e-09	2.51132	2.51132	TUMOR up vs CONTROL
31208	221922_at	29899	GPSM2	G-protein signaling modulator 2	NM_013296 /// XM_005270787 /// XM_006710589 /// XM_011541301 /// XM_011541302 /// XM_01	1.82008e-15	1.82008e-15	2.51089	2.51089	TUMOR up vs CONTROL
11218	201764_at	79022	TMEM106C	transmembrane protein 106C	NM_001143841 /// NM_001143842 /// NM_001143843 /// NM_001143844 /// NM_001143845 /// NM	3.9034e-15	3.9034e-15	2.5099	2.5099	TUMOR up vs CONTROL
23366	214061_at	93594	TBC1D31	TBC1 domain family, member 31	NM_001145088 /// NM_145647 /// XM_005251102 /// XM_005251103 /// XM_005251104 /// XM_01	8.41456e-20	8.41456e-20	2.50802	2.50802	TUMOR up vs CONTROL
25197	215898_at	23093	TTLL5	tubulin tyrosine ligase-like family member 5	NM_015072	1.8821e-06	1.8821e-06	2.50767	2.50767	TUMOR up vs CONTROL
16536	207084_at	5454	POU3F2	POU class 3 homeobox 2	NM_005604	1.42965e-09	1.42965e-09	2.50757	2.50757	TUMOR up vs CONTROL
15081	205628_at	5558	PRIM2	primase, DNA, polypeptide 2 (58kDa)	NM_000947 /// NM_001282487 /// NM_001282488 /// XM_011514728 /// XM_011514729 /// XM_01	3.99064e-20	3.99064e-20	2.50165	2.50165	TUMOR up vs CONTROL
46591	237336_at	119	ADD2	adducin 2 (beta)	NM_001185054 /// NM_001185055 /// NM_001617 /// NM_017482 /// NM_017483 /// NM_017484 /	4.69249e-12	4.69249e-12	2.50149	2.50149	TUMOR up vs CONTROL
44903	235648_at	163081	ZNF567	zinc finger protein 567	NM_001300979 /// NM_152603 /// XM_011526576 /// XM_011526577 /// XM_011526578 /// XM_01	4.27397e-15	4.27397e-15	2.5008	2.5008	TUMOR up vs CONTROL
38172	228912_at	7429	VIL1	villin 1	NM_007127	4.63291e-06	4.63291e-06	2.50068	2.50068	TUMOR up vs CONTROL
52834	243579_at	124540	MSI2	musashi RNA binding protein 2	NM_138962 /// NM_170721 /// XM_005257014 /// XM_005257015 /// XM_005257018 /// XM_00672	2.04983e-18	2.04983e-18	2.5005	2.5005	TUMOR up vs CONTROL
36441	227180_at	79993	ELOVL7	ELOVL fatty acid elongase 7	NM_001104558 /// NM_001297617 /// NM_001297618 /// NM_024930 /// XM_005248606 /// XM_00	9.95169e-09	9.95169e-09	2.49987	2.49987	TUMOR up vs CONTROL
23526	214221_at	7840	ALMS1	Alstrom syndrome protein 1	NM_015120	1.21692e-13	1.21692e-13	2.49928	2.49928	TUMOR up vs CONTROL
13248	203795_s_at	605	BCL7A	B-cell CLL/lymphoma 7A	NM_001024808 /// NM_020993	2.99091e-14	2.99091e-14	2.49768	2.49768	TUMOR up vs CONTROL
24428	215128_at	---	---	---	---	1.27721e-12	1.27721e-12	2.49731	2.49731	TUMOR up vs CONTROL
1640	1554524_a_at	118427	OLFM3	olfactomedin 3	NM_001288821 /// NM_001288823 /// NM_058170 /// NR_110210 /// NR_110211 /// NR_110212 /	4.71011e-05	4.71011e-05	2.4963	2.4963	TUMOR up vs CONTROL
20003	210612_s_at	8871	SYNJ2	synaptojanin 2	NM_001178088 /// NM_003898 /// XM_005267198 /// XM_005267199 /// XM_005267200 /// XM_00	2.15028e-10	2.15028e-10	2.49519	2.49519	TUMOR up vs CONTROL
50615	241360_at	80071	CCDC15	coiled-coil domain containing 15	NM_025004	2.67097e-09	2.67097e-09	2.49451	2.49451	TUMOR up vs CONTROL
37728	228468_at	84930	MASTL	microtubule associated serine/threonine kinase-like	NM_001172303 /// NM_001172304 /// NM_032844 /// XM_005252630 /// XM_005252631 /// XM_00	5.04098e-16	5.04098e-16	2.49337	2.49337	TUMOR up vs CONTROL
24680	215380_s_at	79017	GGCT	gamma-glutamylcyclotransferase	NM_001199815 /// NM_001199816 /// NM_001199817 /// NM_024051 /// NR_037669	5.41373e-23	5.41373e-23	2.49302	2.49302	TUMOR up vs CONTROL
44775	235520_at	55609	ZNF280C	zinc finger protein 280C	NM_017666 /// XM_006724765 /// XM_011531362	1.16169e-17	1.16169e-17	2.49125	2.49125	TUMOR up vs CONTROL
23736	214431_at	8833	GMPS	guanine monophosphate synthase	NM_003875 /// XM_011513263 /// XM_011513264	2.20687e-16	2.20687e-16	2.49003	2.49003	TUMOR up vs CONTROL
4102	1558195_at	283404	LINC00592	long intergenic non-protein coding RNA 592	NR_027358	9.99392e-06	9.99392e-06	2.48945	2.48945	TUMOR up vs CONTROL
2686	1555935_s_at	30811	HUNK	hormonally up-regulated Neu-associated kinase	NM_014586 /// XM_011529537	1.9934e-09	1.9934e-09	2.48921	2.48921	TUMOR up vs CONTROL
46362	237107_at	8575	PRKRA	protein kinase, interferon-inducible double stranded RNA dependent activator	NM_001139517 /// NM_001139518 /// NM_001316362 /// NM_003690 /// XM_005246921 /// XM_01	3.55389e-08	3.55389e-08	2.48879	2.48879	TUMOR up vs CONTROL
15378	205925_s_at	5865	RAB3B	RAB3B, member RAS oncogene family	NM_002867 /// XM_011541881	1.2245e-08	1.2245e-08	2.4884	2.4884	TUMOR up vs CONTROL
22151	212840_at	26043	UBXN7	UBX domain protein 7	NM_015562 /// XM_011512670 /// XM_011512671	1.00247e-18	1.00247e-18	2.48735	2.48735	TUMOR up vs CONTROL
32156	222871_at	55220	KLHDC8A	kelch domain containing 8A	NM_001271863 /// NM_001271864 /// NM_001271865 /// NM_018203 /// XM_006711429	8.16215e-10	8.16215e-10	2.48674	2.48674	TUMOR up vs CONTROL
16605	207153_s_at	11146	GLMN	glomulin, FKBP associated protein	NM_007070 /// NM_053274 /// XM_005270400 /// XM_005270401 /// XM_006710309 /// XM_01154	7.19926e-20	7.19926e-20	2.48446	2.48446	TUMOR up vs CONTROL
16526	207074_s_at	6570	SLC18A1	solute carrier family 18 (vesicular monoamine transporter), member 1	NM_001135691 /// NM_001142324 /// NM_001142325 /// NM_003053 /// XM_011544623 /// XM_01	5.34556e-07	5.34556e-07	2.48394	2.48394	TUMOR up vs CONTROL
28985	219695_at	55512	SMPD3	sphingomyelin phosphodiesterase 3, neutral membrane (neutral sphingomyelinase II)	NM_018667 /// XM_005256031 /// XM_005256032 /// XM_011523207 /// XM_011523208 /// XM_01	6.37077e-10	6.37077e-10	2.48383	2.48383	TUMOR up vs CONTROL
49339	240084_at	84733	CBX2	chromobox homolog 2	NM_005189 /// NM_032647 /// XM_011525382 /// XM_011525383	4.63687e-14	4.63687e-14	2.48381	2.48381	TUMOR up vs CONTROL
8230	1566257_at	160897	GPR180	G protein-coupled receptor 180	NM_180989	4.07763e-11	4.07763e-11	2.48267	2.48267	TUMOR up vs CONTROL
38462	229202_at	80003	PCNXL2	pecanex-like 2 (Drosophila)	NM_014801 /// NM_024938 /// XM_005273272 /// XM_006711816 /// XM_011544278 /// XM_01154	3.85298e-12	3.85298e-12	2.48178	2.48178	TUMOR up vs CONTROL
28493	219203_at	51016	EMC9	ER membrane protein complex subunit 9	NM_016049 /// XM_005267721 /// XM_011536812	4.13363e-15	4.13363e-15	2.48091	2.48091	TUMOR up vs CONTROL
41294	232034_at	203274	LINC00537	long intergenic non-protein coding RNA 537	XR_246700 /// XR_252564	8.06991e-08	8.06991e-08	2.48087	2.48087	TUMOR up vs CONTROL
34970	225707_at	151188	ARL6IP6	ADP-ribosylation factor like GTPase 6 interacting protein 6	NM_152522 /// NR_024526 /// XM_006712326 /// XR_922872 /// XR_922873 /// XR_922874	3.04676e-17	3.04676e-17	2.47888	2.47888	TUMOR up vs CONTROL
53271	244015_at	---	---	---	---	4.33301e-06	4.33301e-06	2.47861	2.47861	TUMOR up vs CONTROL
38839	229579_s_at	85455	DISP2	dispatched homolog 2 (Drosophila)	NM_033510 /// XM_011522125	1.61469e-08	1.61469e-08	2.47692	2.47692	TUMOR up vs CONTROL
23391	214086_s_at	10038	PARP2	poly(ADP-ribose) polymerase 2	NM_001042618 /// NM_005484 /// XM_005267247 /// XM_011536311 /// XM_011536312 /// XR_94	1.06902e-16	1.06902e-16	2.47625	2.47625	TUMOR up vs CONTROL
22509	213201_s_at	7138	TNNT1	troponin T type 1 (skeletal, slow)	NM_001126132 /// NM_001126133 /// NM_001291774 /// NM_003283 /// XM_006723343 /// XM_01	5.56717e-05	5.56717e-05	2.47532	2.47532	TUMOR up vs CONTROL
14735	205282_at	7804	LRP8	LDL receptor related protein 8	NM_001018054 /// NM_004631 /// NM_017522 /// NM_033300 /// XM_005271173 /// XM_00527117	1.70965e-12	1.70965e-12	2.47504	2.47504	TUMOR up vs CONTROL
194	1552521_a_at	157753	TMEM74	transmembrane protein 74	NM_153015	9.31376e-08	9.31376e-08	2.47502	2.47502	TUMOR up vs CONTROL
22136	212825_at	22976	PAXIP1	PAX interacting (with transcription-activation domain) protein 1	NM_007349 /// XM_005249539 /// XM_011515982 /// XM_011515983 /// XM_011515984	1.41904e-22	1.41904e-22	2.4744	2.4744	TUMOR up vs CONTROL
20153	210766_s_at	1434	CSE1L	CSE1 chromosome segregation 1-like (yeast)	NM_001256135 /// NM_001316 /// NM_177436 /// NR_045796 /// XM_011528599	3.3186e-21	3.3186e-21	2.4739	2.4739	TUMOR up vs CONTROL
30999	221713_s_at	79929	MAP6D1	MAP6 domain containing 1	NM_024871	6.68818e-11	6.68818e-11	2.47346	2.47346	TUMOR up vs CONTROL
20233	210847_x_at	8718	TNFRSF25	tumor necrosis factor receptor superfamily, member 25	NM_001039664 /// NM_003790 /// NM_148965 /// NM_148966 /// NM_148967 /// NM_148968 ///	4.19654e-10	4.19654e-10	2.47279	2.47279	TUMOR up vs CONTROL
12843	203390_s_at	3797	KIF3C	kinesin family member 3C	NM_002254 /// XM_005264299	3.78392e-18	3.78392e-18	2.47055	2.47055	TUMOR up vs CONTROL
48232	238977_at	4175	MCM6	minichromosome maintenance complex component 6	NM_005915	6.68778e-15	6.68778e-15	2.47054	2.47054	TUMOR up vs CONTROL
32798	223515_s_at	51805	COQ3	coenzyme Q3 methyltransferase	NM_017421 /// XM_005267018 /// XM_006715500 /// XM_011535898 /// XM_011535899	3.24399e-18	3.24399e-18	2.47038	2.47038	TUMOR up vs CONTROL
29042	219752_at	8437	RASAL1	RAS protein activator like 1 (GAP1 like)	NM_001193520 /// NM_001193521 /// NM_001301202 /// NM_004658 /// XM_005253950 /// XM_00	4.51541e-11	4.51541e-11	2.46987	2.46987	TUMOR up vs CONTROL
48807	239552_at	221806	VWDE	von Willebrand factor D and EGF domains	NM_001135924 /// XM_005249641 /// XM_011515174 /// XM_011515175 /// XR_926922 /// XR_92	6.84029e-07	6.84029e-07	2.46932	2.46932	TUMOR up vs CONTROL
14996	205543_at	22824	HSPA4L	heat shock 70kDa protein 4-like	NM_014278 /// XM_011531744 /// XM_011531745	8.59096e-10	8.59096e-10	2.4692	2.4692	TUMOR up vs CONTROL
3615	1557384_at	7690	ZNF131	zinc finger protein 131	NM_001297548 /// NM_003432 /// NR_123719 /// NR_123720 /// XM_005248359 /// XM_00524836	7.40028e-08	7.40028e-08	2.46845	2.46845	TUMOR up vs CONTROL
44629	235374_at	---	---	---	---	3.44878e-08	3.44878e-08	2.46836	2.46836	TUMOR up vs CONTROL
21502	212190_at	5270	SERPINE2	serpin peptidase inhibitor, clade E (nexin, plasminogen activator inhibitor type 1), me	NM_001136528 /// NM_001136530 /// NM_006216 /// NR_073116 /// XM_005246641 /// XM_00524	1.66777e-08	1.66777e-08	2.46728	2.46728	TUMOR up vs CONTROL
27893	218602_s_at	54801	HAUS6	HAUS augmin like complex subunit 6	NM_001270890 /// NM_017645 /// XM_011517935	1.86133e-11	1.86133e-11	2.46584	2.46584	TUMOR up vs CONTROL
12105	202651_at	9926	LPGAT1	lysophosphatidylglycerol acyltransferase 1	NM_014873 /// XM_005273362 /// XM_005273364 /// XM_006711695 /// XM_011510227 /// XM_01	3.05772e-13	3.05772e-13	2.46527	2.46527	TUMOR up vs CONTROL
45520	236265_at	6671	SP4	Sp4 transcription factor	NM_003112 /// XM_005249828 /// XM_005249829 /// XM_011515486 /// XM_011515487 /// XM_01	1.0181e-16	1.0181e-16	2.46484	2.46484	TUMOR up vs CONTROL
20485	211115_x_at	8487	GEMIN2	gem nuclear organelle associated protein 2	NM_001009182 /// NM_001009183 /// NM_003616 /// XM_011537238	2.28677e-18	2.28677e-18	2.46456	2.46456	TUMOR up vs CONTROL
34501	225238_at	124540	MSI2	musashi RNA binding protein 2	NM_138962 /// NM_170721 /// XM_005257014 /// XM_005257015 /// XM_005257018 /// XM_00672	3.471e-06	3.471e-06	2.46359	2.46359	TUMOR up vs CONTROL
36473	227212_s_at	26147	PHF19	PHD finger protein 19	NM_001009936 /// NM_001286840 /// NM_001286842 /// NM_001286843 /// NM_015651 /// NR_10	2.00585e-10	2.00585e-10	2.46358	2.46358	TUMOR up vs CONTROL
45181	235926_at	51433	ANAPC5	anaphase promoting complex subunit 5	NM_001137559 /// NM_016237 /// XM_005253900 /// XM_006719449	1.52368e-09	1.52368e-09	2.46356	2.46356	TUMOR up vs CONTROL
53553	244297_at	100289137	FAM95C	family with sequence similarity 95, member C	NR_047651	3.73995e-11	3.73995e-11	2.46316	2.46316	TUMOR up vs CONTROL
27364	218073_s_at	55706	NDC1	NDC1 transmembrane nucleoporin	NM_001168551 /// NM_018087 /// NR_033142 /// XM_006710762 /// XM_011541766	4.21489e-12	4.21489e-12	2.46255	2.46255	TUMOR up vs CONTROL
32132	222847_s_at	112399	EGLN3	egl-9 family hypoxia-inducible factor 3	NM_001308103 /// NM_022073 /// XM_006720015	1.13682e-08	1.13682e-08	2.46238	2.46238	TUMOR up vs CONTROL
31087	221801_x_at	4747	NEFL	neurofilament, light polypeptide	NM_006158	1.03326e-06	1.03326e-06	2.46067	2.46067	TUMOR up vs CONTROL
4609	1559111_a_at	---	---	---	---	2.83285e-07	2.83285e-07	2.46042	2.46042	TUMOR up vs CONTROL
23786	214481_at	8336 /// 8356	HIST1H2AM /// HIST1H3J	histone cluster 1, H2am /// histone cluster 1, H3j	NM_003514 /// NM_003535	8.6937e-12	8.6937e-12	2.46037	2.46037	TUMOR up vs CONTROL
47756	238501_at	---	---	---	---	7.62398e-10	7.62398e-10	2.45883	2.45883	TUMOR up vs CONTROL
27046	217755_at	51155	HN1	hematological and neurological expressed 1	NM_001002032 /// NM_001002033 /// NM_001288609 /// NM_001288610 /// NM_001288611 /// NM	7.85718e-12	7.85718e-12	2.45867	2.45867	TUMOR up vs CONTROL
36118	226857_at	128272	ARHGEF19	Rho guanine nucleotide exchange factor 19	NM_153213 /// XM_011540706 /// XR_946544	1.95904e-14	1.95904e-14	2.45772	2.45772	TUMOR up vs CONTROL
229	1552575_a_at	135398	C6orf141	chromosome 6 open reading frame 141	NM_001145652 /// NM_153344 /// XM_005248850 /// XM_005248851 /// XM_005248852 /// XM_00	2.74188e-05	2.74188e-05	2.45662	2.45662	TUMOR up vs CONTROL
39130	229870_at	644656	LOC644656	uncharacterized LOC644656	NR_036539	1.50384e-13	1.50384e-13	2.45599	2.45599	TUMOR up vs CONTROL
49096	239841_at	---	---	---	---	2.71435e-09	2.71435e-09	2.45494	2.45494	TUMOR up vs CONTROL
32529	223246_s_at	55342	STRBP	spermatid perinuclear RNA binding protein	NM_001171137 /// NM_018387 /// NR_033234 /// XM_011518840 /// XM_011518841 /// XM_01151	1.25772e-16	1.25772e-16	2.45381	2.45381	TUMOR up vs CONTROL
44588	235333_at	9331	B4GALT6	UDP-Gal:betaGlcNAc beta 1,4- galactosyltransferase, polypeptide 6	NM_004775 /// XM_005258387 /// XM_006722578 /// XM_006722579 /// XM_011526262	2.50407e-13	2.50407e-13	2.45372	2.45372	TUMOR up vs CONTROL
23400	214095_at	6472	SHMT2	serine hydroxymethyltransferase 2 (mitochondrial)	NM_001166356 /// NM_001166357 /// NM_001166358 /// NM_001166359 /// NM_005412 /// NR_02	2.56213e-11	2.56213e-11	2.45309	2.45309	TUMOR up vs CONTROL
98	1552381_at	135295	SRSF12	serine/arginine-rich splicing factor 12	NM_080743 /// XM_006715348 /// XM_011535483 /// XM_011535484	1.31715e-11	1.31715e-11	2.45303	2.45303	TUMOR up vs CONTROL
8730	1568249_at	26776 /// 388796	SNHG17 /// SNORA71B	small nucleolar RNA host gene 17 /// small nucleolar RNA, H/ACA box 71B	NR_002910 /// NR_015366 /// NR_027241	2.1329e-07	2.1329e-07	2.44956	2.44956	TUMOR up vs CONTROL
31958	222673_x_at	159090	FAM122B	family with sequence similarity 122B	NM_001166599 /// NM_001166600 /// NM_001170756 /// NM_001170757 /// NM_145284 /// XM_00	2.22555e-14	2.22555e-14	2.44925	2.44925	TUMOR up vs CONTROL
38325	229065_at	148641	SLC35F3	solute carrier family 35, member F3	NM_001300845 /// NM_173508	1.20908e-07	1.20908e-07	2.44885	2.44885	TUMOR up vs CONTROL
36188	226927_at	728568	C12orf73	chromosome 12 open reading frame 73	NM_001135570 /// NR_024026 /// XM_011538718	5.97047e-23	5.97047e-23	2.44797	2.44797	TUMOR up vs CONTROL
32059	222774_s_at	81831	NETO2	neuropilin (NRP) and tolloid (TLL)-like 2	NM_001201477 /// NM_018092 /// XM_006721289 /// XM_006721291 /// XM_006721292	8.87054e-09	8.87054e-09	2.44712	2.44712	TUMOR up vs CONTROL
31353	222067_x_at	3017	HIST1H2BD	histone cluster 1, H2bd	NM_021063 /// NM_138720 /// XM_005249039	3.57068e-11	3.57068e-11	2.447	2.447	TUMOR up vs CONTROL
44347	235092_at	---	---	---	---	1.08315e-07	1.08315e-07	2.44692	2.44692	TUMOR up vs CONTROL
8847	1568763_s_at	10016 /// 728613	LOC728613 /// PDCD6	programmed cell death 6 pseudogene /// programmed cell death 6	NM_001267556 /// NM_001267557 /// NM_001267558 /// NM_001267559 /// NM_013232 /// NR_00	1.82843e-13	1.82843e-13	2.44691	2.44691	TUMOR up vs CONTROL
18000	208576_s_at	8358	HIST1H3B	histone cluster 1, H3b	NM_003537	1.42068e-13	1.42068e-13	2.44688	2.44688	TUMOR up vs CONTROL
24002	214700_x_at	55183	RIF1	replication timing regulatory factor 1	NM_001177663 /// NM_001177664 /// NM_001177665 /// NM_018151 /// XM_005246665 /// XM_01	1.82458e-18	1.82458e-18	2.4464	2.4464	TUMOR up vs CONTROL
50992	241737_x_at	---	---	---	---	8.314e-08	8.314e-08	2.4452	2.4452	TUMOR up vs CONTROL
11009	201555_at	4172	MCM3	minichromosome maintenance complex component 3	NM_001270472 /// NM_002388	5.42508e-14	5.42508e-14	2.44493	2.44493	TUMOR up vs CONTROL
20106	210718_s_at	51326 /// 100294341 /// 100506084 /// 100996709	ARL17A /// ARL17B /// LOC100294341 /// LOC100996709	ADP-ribosylation factor like GTPase 17A /// ADP-ribosylation factor like GTPase 17B ///	NM_001039083 /// NM_001103154 /// NM_001113738 /// NM_001288811 /// NM_001288812 /// NM	6.45832e-10	6.45832e-10	2.44333	2.44333	TUMOR up vs CONTROL
11423	201969_at	4678	NASP	nuclear autoantigenic sperm protein (histone-binding)	NM_001195193 /// NM_002482 /// NM_152298 /// NM_172164 /// XM_005270888 /// XM_00527088	1.63925e-13	1.63925e-13	2.44294	2.44294	TUMOR up vs CONTROL
11608	202154_x_at	10381	TUBB3	tubulin, beta 3 class III	NM_001197181 /// NM_006086	3.33217e-10	3.33217e-10	2.44171	2.44171	TUMOR up vs CONTROL
28846	219556_at	80178	C16orf59	chromosome 16 open reading frame 59	NM_025108 /// XM_011522667	1.94769e-20	1.94769e-20	2.44147	2.44147	TUMOR up vs CONTROL
46033	236778_at	---	---	---	---	3.47695e-05	3.47695e-05	2.44117	2.44117	TUMOR up vs CONTROL
40792	231532_at	105369499	LOC105369499	uncharacterized LOC105369499	XR_913534 /// XR_913535 /// XR_948021 /// XR_948022	5.62343e-09	5.62343e-09	2.43998	2.43998	TUMOR up vs CONTROL
19785	210381_s_at	887	CCKBR	cholecystokinin B receptor	NM_176875 /// XM_005253210 /// XM_011520443	1.61326e-08	1.61326e-08	2.43879	2.43879	TUMOR up vs CONTROL
52062	242807_at	83856	FSD1L	fibronectin type III and SPRY domain containing 1-like	NM_001145313 /// NM_001287191 /// NM_001287192 /// NM_031919 /// NM_207647 /// XM_00525	8.46589e-12	8.46589e-12	2.43773	2.43773	TUMOR up vs CONTROL
38249	228989_at	494514	TYMSOS	TYMS opposite strand	NM_001012716	2.40556e-13	2.40556e-13	2.43765	2.43765	TUMOR up vs CONTROL
17500	208065_at	51046	ST8SIA3	ST8 alpha-N-acetyl-neuraminide alpha-2,8-sialyltransferase 3	NM_015879 /// XM_011526019	7.27474e-07	7.27474e-07	2.43678	2.43678	TUMOR up vs CONTROL
23402	214097_at	6227	RPS21	ribosomal protein S21	NM_001024	1.77593e-10	1.77593e-10	2.43673	2.43673	TUMOR up vs CONTROL
8322	1566513_a_at	2786	GNG4	guanine nucleotide binding protein (G protein), gamma 4	NM_001098721 /// NM_001098722 /// NM_004485 /// XM_006711761 /// XM_011544165 /// XM_01	7.75023e-10	7.75023e-10	2.43509	2.43509	TUMOR up vs CONTROL
32539	223256_at	55632	G2E3	G2/M-phase specific E3 ubiquitin protein ligase	NM_001308097 /// NM_017769 /// XM_005267836 /// XM_011536925 /// XM_011536926 /// XM_01	2.68048e-16	2.68048e-16	2.43444	2.43444	TUMOR up vs CONTROL
48039	238784_at	283417	DPY19L2	dpy-19-like 2 (C. elegans)	NM_173812 /// XM_006719348 /// XM_006719350 /// XM_006719352 /// XM_006719353 /// XM_00	2.26177e-08	2.26177e-08	2.43417	2.43417	TUMOR up vs CONTROL
3871	1557756_a_at	145508	CEP128	centrosomal protein 128kDa	NM_152446 /// XM_006720056 /// XM_011536490 /// XM_011536491 /// XM_011536492 /// XM_01	5.59467e-14	5.59467e-14	2.43386	2.43386	TUMOR up vs CONTROL
30462	221173_at	10083	USH1C	Usher syndrome 1C	NM_001297764 /// NM_005709 /// NM_153676 /// NR_123738 /// XM_011519831 /// XM_01151983	4.52308e-09	4.52308e-09	2.43374	2.43374	TUMOR up vs CONTROL
54469	50965_at	25837	RAB26	RAB26, member RAS oncogene family	NM_001308053 /// NM_014353 /// XM_011522448 /// XM_011522449 /// XM_011522450	8.41777e-10	8.41777e-10	2.4316	2.4316	TUMOR up vs CONTROL
11920	202466_at	11044	PAPD7	PAP associated domain containing 7	NM_001171805 /// NM_001171806 /// NM_006999 /// XM_005248234 /// XM_011513945 /// XM_01	3.61608e-16	3.61608e-16	2.43035	2.43035	TUMOR up vs CONTROL
15342	205889_s_at	9832	JAKMIP2	janus kinase and microtubule interacting protein 2	NM_001270934 /// NM_001270941 /// NM_001282282 /// NM_014790	4.60952e-06	4.60952e-06	2.4303	2.4303	TUMOR up vs CONTROL
14975	205522_at	---	---	---	---	6.72072e-06	6.72072e-06	2.42941	2.42941	TUMOR up vs CONTROL
28411	219121_s_at	54845	ESRP1	epithelial splicing regulatory protein 1	NM_001034915 /// NM_001122825 /// NM_001122826 /// NM_001122827 /// NM_017697 /// XM_00	1.29081e-13	1.29081e-13	2.42925	2.42925	TUMOR up vs CONTROL
10904	201450_s_at	7072	TIA1	TIA1 cytotoxic granule-associated RNA binding protein	NM_022037 /// NM_022173 /// XM_005264527 /// XM_005264528 /// XM_005264531 /// XM_01153	3.04023e-14	3.04023e-14	2.4284	2.4284	TUMOR up vs CONTROL
24249	214948_s_at	7110	TMF1	TATA element modulatory factor 1	NM_007114 /// XM_011534056	2.74652e-15	2.74652e-15	2.42788	2.42788	TUMOR up vs CONTROL
19261	209849_s_at	5889	RAD51C	RAD51 paralog C	NM_002876 /// NM_058216 /// NR_103872 /// NR_103873 /// XM_006722001 /// XM_006722002 /	3.67126e-22	3.67126e-22	2.42749	2.42749	TUMOR up vs CONTROL
25246	215947_s_at	84908	FAM136A	family with sequence similarity 136, member A	NM_032822 /// XM_005264620	4.15156e-22	4.15156e-22	2.42667	2.42667	TUMOR up vs CONTROL
23226	213921_at	6750	SST	somatostatin	NM_001048	0.00189606	0.00189606	2.42508	2.42508	TUMOR up vs CONTROL
38739	229479_at	105373869	LINC01614	long intergenic non-protein coding RNA 1614	NR_132383 /// XR_923863 /// XR_933374	2.62753e-06	2.62753e-06	2.42497	2.42497	TUMOR up vs CONTROL
7198	1563414_at	---	---	---	---	6.57653e-06	6.57653e-06	2.42494	2.42494	TUMOR up vs CONTROL
44949	235694_at	10732	TCFL5	transcription factor-like 5 (basic helix-loop-helix)	NM_001301726 /// NM_006602 /// XM_005260184 /// XM_005260185 /// XM_011528497 /// XM_01	2.99521e-13	2.99521e-13	2.42384	2.42384	TUMOR up vs CONTROL
35265	226003_at	55605	KIF21A	kinesin family member 21A	NM_001173463 /// NM_001173464 /// NM_001173465 /// NM_017641 /// XM_005269007 /// XM_00	7.36111e-12	7.36111e-12	2.42379	2.42379	TUMOR up vs CONTROL
35717	226455_at	148327	CREB3L4	cAMP responsive element binding protein 3-like 4	NM_001255978 /// NM_001255979 /// NM_001255980 /// NM_001255981 /// NM_130898 /// NR_04	2.26768e-20	2.26768e-20	2.4237	2.4237	TUMOR up vs CONTROL
14107	204654_s_at	7020	TFAP2A	transcription factor AP-2 alpha (activating enhancer binding protein 2 alpha)	NM_001032280 /// NM_001042425 /// NM_003220 /// XM_006715175 /// XM_011514833	4.20021e-09	4.20021e-09	2.42348	2.42348	TUMOR up vs CONTROL
23028	213722_at	6657	SOX2	SRY box 2	NM_003106	7.57177e-11	7.57177e-11	2.42339	2.42339	TUMOR up vs CONTROL
19426	210015_s_at	4133	MAP2	microtubule associated protein 2	NM_001039538 /// NM_002374 /// NM_031845 /// NM_031846 /// NM_031847 /// XM_005246555 /	2.06342e-07	2.06342e-07	2.42292	2.42292	TUMOR up vs CONTROL
51006	241751_at	8481	OFD1	oral-facial-digital syndrome 1	NM_003611 /// XM_005274599 /// XM_005274602 /// XM_005274603 /// XM_005274604 /// XM_00	1.71474e-05	1.71474e-05	2.42277	2.42277	TUMOR up vs CONTROL
14400	204947_at	1869	E2F1	E2F transcription factor 1	NM_005225	6.95548e-16	6.95548e-16	2.42003	2.42003	TUMOR up vs CONTROL
44530	235275_at	656	BMP8B	bone morphogenetic protein 8b	NM_001720 /// XM_005271149 /// XM_011542022 /// XM_011542023 /// XM_011542024 /// XM_01	2.81121e-12	2.81121e-12	2.41925	2.41925	TUMOR up vs CONTROL
32049	222764_at	80150	ASRGL1	asparaginase like 1	NM_001083926 /// NM_025080 /// XM_005274304 /// XM_005274305 /// XM_005274306 /// XM_01	3.19612e-09	3.19612e-09	2.41871	2.41871	TUMOR up vs CONTROL
27500	218209_s_at	55197	RPRD1A	regulation of nuclear pre-mRNA domain containing 1A	NM_001303411 /// NM_001303412 /// NM_001303413 /// NM_018170 /// XM_011526048 /// XM_01	4.23275e-19	4.23275e-19	2.41845	2.41845	TUMOR up vs CONTROL
13283	203830_at	64149	C17orf75	chromosome 17 open reading frame 75	NM_022344 /// XM_005258022	1.39701e-16	1.39701e-16	2.41734	2.41734	TUMOR up vs CONTROL
12074	202620_s_at	5352	PLOD2	procollagen-lysine, 2-oxoglutarate 5-dioxygenase 2	NM_000935 /// NM_182943 /// XM_005247535 /// XM_005247536	1.4497e-07	1.4497e-07	2.41684	2.41684	TUMOR up vs CONTROL
39042	229782_at	196475	RMST	rhabdomyosarcoma 2 associated transcript (non-protein coding)	NR_024037	0.00481109	0.00481109	2.41647	2.41647	TUMOR up vs CONTROL
48326	239071_at	5928	RBBP4	retinoblastoma binding protein 4	NM_001135255 /// NM_001135256 /// NM_005610	1.61295e-10	1.61295e-10	2.41561	2.41561	TUMOR up vs CONTROL
38350	229090_at	220930 /// 101929946	ZEB1-AS1 /// ZEB1-AS1	ZEB1 antisense RNA 1 /// ZEB1 antisense RNA 1	NR_024284 /// XR_930800 /// XR_930801 /// XR_959373 /// XR_959374	4.57471e-11	4.57471e-11	2.41509	2.41509	TUMOR up vs CONTROL
34368	225105_at	387882	C12orf75	chromosome 12 open reading frame 75	NM_001145199 /// NM_207376	3.77458e-09	3.77458e-09	2.41468	2.41468	TUMOR up vs CONTROL
12308	202854_at	3251	HPRT1	hypoxanthine phosphoribosyltransferase 1	NM_000194 /// XM_011531328	1.08113e-16	1.08113e-16	2.41386	2.41386	TUMOR up vs CONTROL
34605	225342_at	205	AK4	adenylate kinase 4	NM_001005353 /// NM_013410 /// NM_203464	5.63572e-07	5.63572e-07	2.41386	2.41386	TUMOR up vs CONTROL
30060	220770_s_at	63920	ZBED8	zinc finger, BED-type containing 8	NM_001303251 /// NM_022090	2.12053e-09	2.12053e-09	2.41151	2.41151	TUMOR up vs CONTROL
39021	229761_at	440173	LOC440173	uncharacterized LOC440173	NR_027471	2.53337e-06	2.53337e-06	2.41087	2.41087	TUMOR up vs CONTROL
41462	232202_at	222584	FAM83B	family with sequence similarity 83, member B	NM_001010872 /// XM_006715022 /// XM_011514394 /// XM_011514395	4.54443e-05	4.54443e-05	2.41079	2.41079	TUMOR up vs CONTROL
20484	211114_x_at	8487	GEMIN2	gem nuclear organelle associated protein 2	NM_001009182 /// NM_001009183 /// NM_003616 /// XM_011537238	3.63318e-16	3.63318e-16	2.41078	2.41078	TUMOR up vs CONTROL
28164	218874_s_at	79969	ATAT1	alpha tubulin acetyltransferase 1	NM_001031722 /// NM_001190724 /// NM_001254952 /// NM_024909 /// NR_033821 /// NR_03382	9.82455e-22	9.82455e-22	2.41063	2.41063	TUMOR up vs CONTROL
38516	229256_at	283209	PGM2L1	phosphoglucomutase 2-like 1	NM_173582 /// XM_011544953	5.934e-09	5.934e-09	2.40959	2.40959	TUMOR up vs CONTROL
18067	208644_at	142	PARP1	poly(ADP-ribose) polymerase 1	NM_001618	5.00946e-16	5.00946e-16	2.40806	2.40806	TUMOR up vs CONTROL
1546	1554400_at	6991	TCTE3	t-complex-associated-testis-expressed 3	NM_174910 /// XM_006715554 /// XM_006725013 /// XM_011536093 /// XM_011546479 /// XR_94	1.0196e-05	1.0196e-05	2.40662	2.40662	TUMOR up vs CONTROL
37910	228650_at	5433	POLR2D	polymerase (RNA) II (DNA directed) polypeptide D	NM_004805	6.14861e-16	6.14861e-16	2.40661	2.40661	TUMOR up vs CONTROL
28522	219232_s_at	112399	EGLN3	egl-9 family hypoxia-inducible factor 3	NM_001308103 /// NM_022073 /// XM_006720015	6.00092e-07	6.00092e-07	2.40461	2.40461	TUMOR up vs CONTROL
45951	236696_at	23350	U2SURP	U2 snRNP-associated SURP domain containing	NM_001080415 /// XM_005247246 /// XM_005247248 /// XM_005247249	3.85915e-08	3.85915e-08	2.40428	2.40428	TUMOR up vs CONTROL
51601	242346_x_at	---	---	---	---	8.85689e-09	8.85689e-09	2.40288	2.40288	TUMOR up vs CONTROL
50679	241424_at	1996	ELAVL4	ELAV like neuron-specific RNA binding protein 4	NM_001144774 /// NM_001144775 /// NM_001144776 /// NM_001144777 /// NM_001294348 /// NM	8.95282e-08	8.95282e-08	2.40284	2.40284	TUMOR up vs CONTROL
24707	215407_s_at	23245	ASTN2	astrotactin 2	NM_001184734 /// NM_001184735 /// NM_014010 /// NM_198186 /// NM_198187 /// NM_198188	4.10054e-10	4.10054e-10	2.40234	2.40234	TUMOR up vs CONTROL
1232	1553956_at	65062	TMEM237	transmembrane protein 237	NM_001044385 /// NM_152388	3.5286e-18	3.5286e-18	2.40032	2.40032	TUMOR up vs CONTROL
40659	231399_at	117177	RAB3IP	RAB3A interacting protein	NM_001024647 /// NM_001278402 /// NM_022456 /// NM_175623 /// NM_175624 /// NM_175625 /	3.98551e-08	3.98551e-08	2.40024	2.40024	TUMOR up vs CONTROL
2753	1556039_s_at	54328	GPR173	G protein-coupled receptor 173	NM_018969 /// XM_011530797 /// XM_011530798	5.00809e-11	5.00809e-11	2.39995	2.39995	TUMOR up vs CONTROL
830	1553400_a_at	147081 /// 401884	CRHR1-IT1 /// MGC57346	CRHR1 intronic transcript 1 /// ADP-ribosylation factor pseudogene	NM_152466 /// NR_026680 /// NR_026905 /// NR_026906 /// NR_027295	1.2203e-13	1.2203e-13	2.39969	2.39969	TUMOR up vs CONTROL
23932	214628_at	4807	NHLH1	nescient helix-loop-helix 1	NM_005598 /// XM_011509583 /// XM_011509584	8.20595e-09	8.20595e-09	2.39919	2.39919	TUMOR up vs CONTROL
51978	242723_at	---	---	---	---	1.45207e-15	1.45207e-15	2.39833	2.39833	TUMOR up vs CONTROL
43540	234284_at	94235	GNG8	guanine nucleotide binding protein (G protein), gamma 8	NM_033258 /// XM_011527524 /// XM_011527525	0.00105141	0.00105141	2.39735	2.39735	TUMOR up vs CONTROL
24898	215599_at	653188	GUSBP3	glucuronidase, beta pseudogene 3	NR_027386 /// XR_953448 /// XR_953449	6.53516e-07	6.53516e-07	2.3973	2.3973	TUMOR up vs CONTROL
21677	212366_at	23036	ZNF292	zinc finger protein 292	NM_015021 /// XM_005248697 /// XM_005248698 /// XM_011535625	1.23402e-13	1.23402e-13	2.39615	2.39615	TUMOR up vs CONTROL
52316	243061_at	387978	LINC01551	long intergenic non-protein coding RNA 1551	NR_026731 /// NR_026732	4.767e-06	4.767e-06	2.39586	2.39586	TUMOR up vs CONTROL
40655	231395_at	51761	ATP8A2	ATPase, aminophospholipid transporter, class I, type 8A, member 2	NM_001313741 /// NM_016529 /// XM_005266419 /// XM_011535103 /// XM_011535104 /// XM_01	3.88414e-08	3.88414e-08	2.3957	2.3957	TUMOR up vs CONTROL
16304	206852_at	2045	EPHA7	EPH receptor A7	NM_001288629 /// NM_001288630 /// NM_004440 /// XM_005248669 /// XM_005248671	2.61552e-06	2.61552e-06	2.39437	2.39437	TUMOR up vs CONTROL
33980	224715_at	89891	WDR34	WD repeat domain 34	NM_052844 /// XM_011519179	3.03185e-11	3.03185e-11	2.39406	2.39406	TUMOR up vs CONTROL
54419	45633_at	64785	GINS3	GINS complex subunit 3 (Psf3 homolog)	NM_001126129 /// NM_001126130 /// NM_022770	5.63251e-15	5.63251e-15	2.39345	2.39345	TUMOR up vs CONTROL
20165	210779_x_at	8487	GEMIN2	gem nuclear organelle associated protein 2	NM_001009182 /// NM_001009183 /// NM_003616 /// XM_011537238	1.79756e-15	1.79756e-15	2.39326	2.39326	TUMOR up vs CONTROL
33888	224623_at	84321 /// 728554	LOC728554 /// THOC3	THO complex 3 pseudogene /// THO complex 3	NM_032361 /// NR_003615 /// XM_011534666 /// XM_011534667 /// XM_011534668	1.36598e-14	1.36598e-14	2.39265	2.39265	TUMOR up vs CONTROL
34152	224888_at	85465	EPT1	ethanolaminephosphotransferase 1	NM_033505	2.73382e-23	2.73382e-23	2.39221	2.39221	TUMOR up vs CONTROL
24294	214993_at	253982	ASPHD1	aspartate beta-hydroxylase domain containing 1	NM_181718 /// NM_198907 /// XR_243272 /// XR_429675	8.66253e-11	8.66253e-11	2.39207	2.39207	TUMOR up vs CONTROL
28194	218904_s_at	55071	C9orf40	chromosome 9 open reading frame 40	NM_017998	9.87374e-15	9.87374e-15	2.39202	2.39202	TUMOR up vs CONTROL
22401	213092_x_at	23234	DNAJC9	DnaJ (Hsp40) homolog, subfamily C, member 9	NM_015190	1.86421e-18	1.86421e-18	2.392	2.392	TUMOR up vs CONTROL
35575	226313_at	219738	C10orf35	chromosome 10 open reading frame 35	NM_145306 /// XM_005269606 /// XM_005269608 /// XM_011539455	1.53226e-16	1.53226e-16	2.39144	2.39144	TUMOR up vs CONTROL
41999	232740_at	114044	MCM3AP-AS1	MCM3AP antisense RNA 1	NR_002776 /// NR_110565 /// NR_110566 /// NR_110567	3.93327e-11	3.93327e-11	2.39073	2.39073	TUMOR up vs CONTROL
38840	229580_at	64084	CLSTN2	calsyntenin 2	NM_022131	0.0008798	0.0008798	2.39063	2.39063	TUMOR up vs CONTROL
29683	220393_at	51557	LGSN	lengsin, lens protein with glutamine synthetase domain	NM_001143940 /// NM_016571 /// XM_011535889 /// XM_011535890 /// XM_011535891 /// XM_01	6.64595e-05	6.64595e-05	2.39062	2.39062	TUMOR up vs CONTROL
32231	222946_s_at	79000	AUNIP	aurora kinase A and ninein interacting protein	NM_001287490 /// NM_024037	2.91889e-17	2.91889e-17	2.39059	2.39059	TUMOR up vs CONTROL
87	1552364_s_at	124540	MSI2	musashi RNA binding protein 2	NM_138962 /// NM_170721 /// XM_005257014 /// XM_005257015 /// XM_005257018 /// XM_00672	2.08312e-11	2.08312e-11	2.39018	2.39018	TUMOR up vs CONTROL
19107	209693_at	23245	ASTN2	astrotactin 2	NM_001184734 /// NM_001184735 /// NM_014010 /// NM_198186 /// NM_198187 /// NM_198188	2.75646e-08	2.75646e-08	2.38938	2.38938	TUMOR up vs CONTROL
16121	206669_at	2571	GAD1	glutamate decarboxylase 1	NM_000817 /// NM_013445 /// XM_005246444 /// XM_011510922	1.43158e-11	1.43158e-11	2.3888	2.3888	TUMOR up vs CONTROL
39126	229866_at	202374	STK32A	serine/threonine kinase 32A	NM_001112724 /// NM_001287740 /// NM_145001 /// XM_011537576 /// XM_011537577 /// XM_01	7.90128e-07	7.90128e-07	2.38836	2.38836	TUMOR up vs CONTROL
45202	235947_at	101930067	LOC101930067	uncharacterized LOC101930067	XR_431135	2.25854e-05	2.25854e-05	2.38742	2.38742	TUMOR up vs CONTROL
7052	1563111_a_at	54965	PIGX	phosphatidylinositol glycan anchor biosynthesis class X	NM_001166304 /// NM_017861	1.08389e-11	1.08389e-11	2.38703	2.38703	TUMOR up vs CONTROL
18926	209507_at	6119	RPA3	replication protein A3	NM_002947	3.61477e-16	3.61477e-16	2.38577	2.38577	TUMOR up vs CONTROL
21991	212680_x_at	26472	PPP1R14B	protein phosphatase 1, regulatory (inhibitor) subunit 14B	NM_138689	1.18018e-12	1.18018e-12	2.38522	2.38522	TUMOR up vs CONTROL
36457	227196_at	85415	RHPN2	rhophilin, Rho GTPase binding protein 2	NM_033103	1.27033e-06	1.27033e-06	2.38496	2.38496	TUMOR up vs CONTROL
42478	233220_at	116443	GRIN3A	glutamate receptor, ionotropic, N-methyl-D-aspartate 3A	NM_133445 /// XM_011518211 /// XM_011518212 /// XR_929711	2.96423e-07	2.96423e-07	2.38421	2.38421	TUMOR up vs CONTROL
48108	238853_at	117177	RAB3IP	RAB3A interacting protein	NM_001024647 /// NM_001278402 /// NM_022456 /// NM_175623 /// NM_175624 /// NM_175625 /	2.35528e-08	2.35528e-08	2.38302	2.38302	TUMOR up vs CONTROL
30908	221620_s_at	79135	APOO	apolipoprotein O	NM_024122 /// NR_026545 /// XM_011545584 /// XM_011545585 /// XM_011545586 /// XM_01154	2.12726e-17	2.12726e-17	2.38069	2.38069	TUMOR up vs CONTROL
11937	202483_s_at	5902	RANBP1	RAN binding protein 1	NM_001278639 /// NM_001278640 /// NM_001278641 /// NM_002882 /// XM_011530289 /// XM_01	1.35601e-13	1.35601e-13	2.37921	2.37921	TUMOR up vs CONTROL
28158	218868_at	57180	ACTR3B	ARP3 actin-related protein 3 homolog B (yeast)	NM_001040135 /// NM_020445 /// NR_073000 /// NR_073001 /// XM_006716065 /// XM_00671606	1.61139e-11	1.61139e-11	2.37842	2.37842	TUMOR up vs CONTROL
31651	222366_at	---	---	---	---	3.18427e-09	3.18427e-09	2.37786	2.37786	TUMOR up vs CONTROL
28789	219499_at	55176	SEC61A2	Sec61 translocon alpha 2 subunit	NM_001142627 /// NM_001142628 /// NM_018144 /// NR_024576 /// NR_024577	1.42667e-15	1.42667e-15	2.37711	2.37711	TUMOR up vs CONTROL
38001	228741_s_at	57657	HCN3	hyperpolarization activated cyclic nucleotide gated potassium channel 3	NM_020897 /// NR_073074 /// XM_005245374 /// XM_005276748 /// XM_011509816 /// XM_01150	3.65869e-15	3.65869e-15	2.37702	2.37702	TUMOR up vs CONTROL
37404	228144_at	91975	ZNF300	zinc finger protein 300	NM_001172831 /// NM_001172832 /// NM_052860 /// XM_006714806 /// XM_011537702 /// XM_01	9.70211e-06	9.70211e-06	2.37518	2.37518	TUMOR up vs CONTROL
48894	239639_at	105371919	LOC105371919	uncharacterized LOC105371919	XR_918658 /// XR_918659 /// XR_935029 /// XR_935030	5.37603e-08	5.37603e-08	2.37494	2.37494	TUMOR up vs CONTROL
31925	222640_at	1788	DNMT3A	DNA (cytosine-5-)-methyltransferase 3 alpha	NM_022552 /// NM_153759 /// NM_175629 /// NM_175630 /// XM_005264175 /// XM_005264177 /	6.46736e-17	6.46736e-17	2.37464	2.37464	TUMOR up vs CONTROL
19457	210046_s_at	3418	IDH2	isocitrate dehydrogenase 2 (NADP+), mitochondrial	NM_001289910 /// NM_001290114 /// NM_002168	7.70551e-12	7.70551e-12	2.37462	2.37462	TUMOR up vs CONTROL
35507	226245_at	284252	KCTD1	potassium channel tetramerization domain containing 1	NM_001136205 /// NM_001142730 /// NM_001258221 /// NM_001258222 /// NM_198991	1.09654e-09	1.09654e-09	2.37428	2.37428	TUMOR up vs CONTROL
48980	239725_at	80055	PGAP1	post-GPI attachment to proteins 1	NM_024989 /// XM_011511878 /// XM_011511879 /// XM_011511880	3.52635e-06	3.52635e-06	2.3738	2.3738	TUMOR up vs CONTROL
41874	232614_at	---	---	---	---	0.000116633	0.000116633	2.37334	2.37334	TUMOR up vs CONTROL
38322	229062_at	132946	ARL9	ADP-ribosylation factor like GTPase 9	NM_206919 /// XM_005265719 /// XM_005265720 /// XM_006714036	4.30252e-12	4.30252e-12	2.37323	2.37323	TUMOR up vs CONTROL
27062	217771_at	51280	GOLM1	golgi membrane protein 1	NM_001099268 /// NM_016548 /// NM_177937	9.12764e-12	9.12764e-12	2.37287	2.37287	TUMOR up vs CONTROL
36058	226797_at	54799	MBTD1	mbt domain containing 1	NM_017643 /// XM_005257467 /// XM_005257468 /// XM_011524922 /// XM_011524923 /// XM_01	1.29288e-17	1.29288e-17	2.37204	2.37204	TUMOR up vs CONTROL
11031	201577_at	4830	NME1	NME/NM23 nucleoside diphosphate kinase 1	NM_000269 /// NM_198175	3.0362e-08	3.0362e-08	2.37162	2.37162	TUMOR up vs CONTROL
11941	202487_s_at	94239	H2AFV	H2A histone family, member V	NM_012412 /// NM_138635 /// NM_201436 /// NM_201516 /// NM_201517	9.45037e-22	9.45037e-22	2.371	2.371	TUMOR up vs CONTROL
13285	203832_at	6636	SNRPF	small nuclear ribonucleoprotein polypeptide F	NM_003095	6.11185e-18	6.11185e-18	2.37032	2.37032	TUMOR up vs CONTROL
27806	218515_at	94104	PAXBP1	PAX3 and PAX7 binding protein 1	NM_013329 /// NM_016631 /// NM_058191 /// NM_145328 /// NR_027873 /// XM_006724066 ///	5.69617e-12	5.69617e-12	2.37004	2.37004	TUMOR up vs CONTROL
22021	212710_at	157922	CAMSAP1	calmodulin regulated spectrin-associated protein 1	NM_015447 /// XM_005263396 /// XM_005263397 /// XM_011518272 /// XM_011518273 /// XM_01	2.18912e-15	2.18912e-15	2.36993	2.36993	TUMOR up vs CONTROL
3157	1556666_a_at	319089	TTC6	tetratricopeptide repeat domain 6	NM_001007795 /// NM_001310135 /// XM_006720346 /// XM_006726554 /// XM_011508443 /// XM	2.10478e-06	2.10478e-06	2.36931	2.36931	TUMOR up vs CONTROL
16555	207103_at	3751	KCND2	potassium channel, voltage gated Shal related subfamily D, member 2	NM_012281 /// XM_005250322 /// XM_011516165 /// XM_011516166 /// XM_011516167	1.71658e-05	1.71658e-05	2.36904	2.36904	TUMOR up vs CONTROL
37376	228116_at	---	---	---	---	2.43202e-07	2.43202e-07	2.36889	2.36889	TUMOR up vs CONTROL
44393	235138_at	---	---	---	---	8.98652e-06	8.98652e-06	2.36739	2.36739	TUMOR up vs CONTROL
51196	241941_at	---	---	---	---	2.68558e-13	2.68558e-13	2.36737	2.36737	TUMOR up vs CONTROL
48386	239131_at	---	---	---	---	0.000118083	0.000118083	2.36719	2.36719	TUMOR up vs CONTROL
38902	229642_at	8874	ARHGEF7	Rho guanine nucleotide exchange factor 7	NM_001113511 /// NM_001113512 /// NM_001113513 /// NM_003899 /// NM_145735 /// XM_00525	4.26532e-08	4.26532e-08	2.36616	2.36616	TUMOR up vs CONTROL
53577	244321_at	80055	PGAP1	post-GPI attachment to proteins 1	NM_024989 /// XM_011511878 /// XM_011511879 /// XM_011511880	4.10265e-11	4.10265e-11	2.36592	2.36592	TUMOR up vs CONTROL
28885	219595_at	7574	ZNF26	zinc finger protein 26	NM_001256279 /// NM_001256280 /// NM_019591 /// XM_005266182 /// XM_005266183 /// XM_01	2.06596e-18	2.06596e-18	2.36585	2.36585	TUMOR up vs CONTROL
46053	236798_at	100505687	LINC00888	long intergenic non-protein coding RNA 888	NR_038301 /// NR_038302	9.14144e-10	9.14144e-10	2.3654	2.3654	TUMOR up vs CONTROL
11145	201691_s_at	7163	TPD52	tumor protein D52	NM_001025252 /// NM_001025253 /// NM_001287140 /// NM_001287142 /// NM_001287143 /// NM	1.165e-09	1.165e-09	2.36453	2.36453	TUMOR up vs CONTROL
192	1552519_at	130399	ACVR1C	activin A receptor type IC	NM_001111031 /// NM_001111032 /// NM_001111033 /// NM_145259	3.59914e-06	3.59914e-06	2.36407	2.36407	TUMOR up vs CONTROL
13368	203915_at	4283	CXCL9	chemokine (C-X-C motif) ligand 9	NM_002416	0.00244546	0.00244546	2.36388	2.36388	TUMOR up vs CONTROL
15315	205862_at	9687	GREB1	growth regulation by estrogen in breast cancer 1	NM_014668 /// NM_033090 /// NM_148903 /// XM_005246192 /// XM_005246196 /// XM_00524619	4.95673e-07	4.95673e-07	2.36334	2.36334	TUMOR up vs CONTROL
34642	225379_at	4137	MAPT	microtubule associated protein tau	NM_001123066 /// NM_001123067 /// NM_001203251 /// NM_001203252 /// NM_005910 /// NM_01	1.11369e-09	1.11369e-09	2.3624	2.3624	TUMOR up vs CONTROL
34684	225421_at	135293	PM20D2	peptidase M20 domain containing 2	NM_001010853 /// XM_005248661 /// XM_005248662 /// XM_006715347 /// XM_011535480 /// XM	2.20206e-12	2.20206e-12	2.36232	2.36232	TUMOR up vs CONTROL
39714	230454_at	130026	ICA1L	islet cell autoantigen 1 like	NM_001288622 /// NM_001288623 /// NM_001288624 /// NM_138468 /// NM_178231	2.3542e-08	2.3542e-08	2.36157	2.36157	TUMOR up vs CONTROL
45690	236435_at	---	---	---	---	2.17205e-07	2.17205e-07	2.36142	2.36142	TUMOR up vs CONTROL
670	1553183_at	89766	UMODL1	uromodulin-like 1	NM_001004416 /// NM_001199527 /// NM_001199528 /// NM_173568 /// XM_011529787 /// XM_01	1.48384e-06	1.48384e-06	2.36088	2.36088	TUMOR up vs CONTROL
37435	228175_at	9498	SLC4A8	solute carrier family 4, sodium bicarbonate cotransporter, member 8	NM_001039960 /// NM_001258401 /// NM_001258402 /// NM_001258403 /// NM_001267615 /// NM	4.74663e-15	4.74663e-15	2.36026	2.36026	TUMOR up vs CONTROL
39920	230660_at	56256	SERTAD4	SERTA domain containing 4	NM_019605 /// XM_005273193 /// XM_011548835 /// XR_921894 /// XR_953234	1.07202e-06	1.07202e-06	2.36021	2.36021	TUMOR up vs CONTROL
38782	229522_at	93517	SDR42E1	short chain dehydrogenase/reductase family 42E, member 1	NM_145168 /// XM_005256257 /// XM_011523470 /// XM_011523471 /// XM_011523472	9.99289e-19	9.99289e-19	2.36017	2.36017	TUMOR up vs CONTROL
30828	221539_at	1978	EIF4EBP1	eukaryotic translation initiation factor 4E binding protein 1	NM_004095	5.597e-11	5.597e-11	2.35948	2.35948	TUMOR up vs CONTROL
46213	236958_at	100506473	LOC100506473	uncharacterized LOC100506473	XR_109933 /// XR_171317 /// XR_427149 /// XR_927401	3.02037e-15	3.02037e-15	2.35874	2.35874	TUMOR up vs CONTROL
52223	242968_at	---	---	---	---	1.57754e-06	1.57754e-06	2.35849	2.35849	TUMOR up vs CONTROL
43288	234032_at	---	---	---	---	0.000189171	0.000189171	2.35796	2.35796	TUMOR up vs CONTROL
36543	227282_at	57526	PCDH19	protocadherin 19	NM_001105243 /// NM_001184880 /// NM_020766 /// XM_011530997	4.51871e-07	4.51871e-07	2.35783	2.35783	TUMOR up vs CONTROL
37212	227952_at	152687	ZNF595	zinc finger protein 595	NM_001286052 /// NM_001286053 /// NM_001286054 /// NM_182524 /// XM_011513398	0.000792326	0.000792326	2.35762	2.35762	TUMOR up vs CONTROL
29522	220232_at	79966	SCD5	stearoyl-CoA desaturase 5	NM_001037582 /// NM_024906	3.82185e-06	3.82185e-06	2.3576	2.3576	TUMOR up vs CONTROL
39684	230424_at	9315	NREP	neuronal regeneration related protein	NM_001142474 /// NM_001142475 /// NM_001142476 /// NM_001142477 /// NM_001142478 /// NM	4.57638e-05	4.57638e-05	2.35681	2.35681	TUMOR up vs CONTROL
42457	233198_at	55592	GOLGA2P5	golgin A2 pseudogene 5	NM_017600 /// NR_024261 /// NR_036632	7.97092e-07	7.97092e-07	2.35667	2.35667	TUMOR up vs CONTROL
14688	205235_s_at	9585	KIF20B	kinesin family member 20B	NM_001284259 /// NM_016195	9.45312e-21	9.45312e-21	2.35655	2.35655	TUMOR up vs CONTROL
50517	241262_at	100505728	LOC100505728	uncharacterized LOC100505728	XR_917736 /// XR_917737 /// XR_922172 /// XR_922173	6.80502e-10	6.80502e-10	2.35547	2.35547	TUMOR up vs CONTROL
22143	212832_s_at	9793	CKAP5	cytoskeleton associated protein 5	NM_001008938 /// NM_014756	4.95432e-20	4.95432e-20	2.35538	2.35538	TUMOR up vs CONTROL
35310	226048_at	5599	MAPK8	mitogen-activated protein kinase 8	NM_001278547 /// NM_001278548 /// NM_002750 /// NM_139046 /// NM_139049 /// XM_01153995	2.57466e-17	2.57466e-17	2.35533	2.35533	TUMOR up vs CONTROL
32069	222784_at	64093	SMOC1	SPARC related modular calcium binding 1	NM_001034852 /// NM_022137 /// XM_005267995 /// XM_005267996	8.90704e-10	8.90704e-10	2.35465	2.35465	TUMOR up vs CONTROL
15222	205769_at	11001	SLC27A2	solute carrier family 27 (fatty acid transporter), member 2	NM_001159629 /// NM_003645	4.70176e-09	4.70176e-09	2.3538	2.3538	TUMOR up vs CONTROL
38119	228859_at	55345	ZGRF1	zinc finger, GRF-type containing 1	NM_001099776 /// NM_018392 /// NM_138698 /// XM_005263115 /// XM_011532091 /// XM_01153	2.40767e-13	2.40767e-13	2.35325	2.35325	TUMOR up vs CONTROL
31259	221973_at	100506076 /// 100506123	LOC100506076 /// LOC100506123	uncharacterized LOC100506076 /// uncharacterized LOC100506123	NR_040097 /// NR_103732 /// NR_103733 /// NR_130704	2.99396e-06	2.99396e-06	2.35287	2.35287	TUMOR up vs CONTROL
44240	234985_at	143458	LDLRAD3	low density lipoprotein receptor class A domain containing 3	NM_001304263 /// NM_001304264 /// NM_174902	4.35919e-11	4.35919e-11	2.35246	2.35246	TUMOR up vs CONTROL
28309	219019_at	55367	PIDD1	p53-induced death domain protein 1	NM_018494 /// NM_145886 /// NM_145887 /// XM_005253005 /// XM_005253006 /// XM_00525300	3.907e-14	3.907e-14	2.35175	2.35175	TUMOR up vs CONTROL
47781	238526_at	117177	RAB3IP	RAB3A interacting protein	NM_001024647 /// NM_001278402 /// NM_022456 /// NM_175623 /// NM_175624 /// NM_175625 /	3.22157e-11	3.22157e-11	2.35175	2.35175	TUMOR up vs CONTROL
25324	216026_s_at	5426	POLE	polymerase (DNA directed), epsilon, catalytic subunit	NM_006231 /// XM_011534795 /// XM_011534796 /// XM_011534797 /// XM_011534798 /// XM_01	2.30466e-15	2.30466e-15	2.35154	2.35154	TUMOR up vs CONTROL
21844	212533_at	7465	WEE1	WEE1 G2 checkpoint kinase	NM_001143976 /// NM_003390 /// XM_005253118 /// XM_005253119	4.81114e-16	4.81114e-16	2.35079	2.35079	TUMOR up vs CONTROL
12391	202936_s_at	6662	SOX9	SRY box 9	NM_000346	2.60508e-05	2.60508e-05	2.35078	2.35078	TUMOR up vs CONTROL
4175	1558369_at	10198	MPHOSPH9	M-phase phosphoprotein 9	NM_022782 /// NR_103517 /// XM_006719188 /// XM_006719189 /// XM_006719191 /// XM_00671	1.69448e-07	1.69448e-07	2.35032	2.35032	TUMOR up vs CONTROL
36516	227255_at	149420	PDIK1L	PDLIM1 interacting kinase 1 like	NM_001243532 /// NM_001243533 /// NM_152835 /// XM_005245743 /// XM_006710381 /// XM_01	6.07905e-16	6.07905e-16	2.34862	2.34862	TUMOR up vs CONTROL
53706	244450_at	---	---	---	---	6.15819e-06	6.15819e-06	2.34851	2.34851	TUMOR up vs CONTROL
16648	207197_at	7547	ZIC3	Zic family member 3	NM_003413	3.68882e-05	3.68882e-05	2.34816	2.34816	TUMOR up vs CONTROL
39690	230430_at	954	ENTPD2	ectonucleoside triphosphate diphosphohydrolase 2	NM_001246 /// NM_203468 /// XM_011519211 /// XM_011519212	4.70329e-10	4.70329e-10	2.3481	2.3481	TUMOR up vs CONTROL
22188	212877_at	3831	KLC1	kinesin light chain 1	NM_001130107 /// NM_005552 /// NM_182923	1.40033e-12	1.40033e-12	2.34702	2.34702	TUMOR up vs CONTROL
42578	233320_at	146771	TCAM1P	testicular cell adhesion molecule 1, pseudogene	NR_002947	6.00642e-05	6.00642e-05	2.3463	2.3463	TUMOR up vs CONTROL
34624	225361_x_at	159090	FAM122B	family with sequence similarity 122B	NM_001166599 /// NM_001166600 /// NM_001170756 /// NM_001170757 /// NM_145284 /// XM_00	9.37065e-14	9.37065e-14	2.34615	2.34615	TUMOR up vs CONTROL
53179	243924_at	100506930	LINC00665	long intergenic non-protein coding RNA 665	NR_038278 /// NR_038279	3.67705e-09	3.67705e-09	2.34598	2.34598	TUMOR up vs CONTROL
16781	207331_at	1063	CENPF	centromere protein F	NM_016343 /// XM_011509082 /// XM_011509083	5.2882e-13	5.2882e-13	2.34547	2.34547	TUMOR up vs CONTROL
11168	201714_at	7283	TUBG1	tubulin, gamma 1	NM_001070	5.67891e-11	5.67891e-11	2.34489	2.34489	TUMOR up vs CONTROL
33734	224467_s_at	84306	PDCD2L	programmed cell death 2-like	NM_032346	3.61421e-15	3.61421e-15	2.34476	2.34476	TUMOR up vs CONTROL
37417	228157_at	7756	ZNF207	zinc finger protein 207	NM_001032293 /// NM_001098507 /// NM_003457 /// XM_005258029 /// XM_011525185 /// XR_93	3.77547e-06	3.77547e-06	2.34371	2.34371	TUMOR up vs CONTROL
28434	219144_at	78986	DUSP26	dual specificity phosphatase 26 (putative)	NM_001305115 /// NM_001305116 /// NM_024025 /// XM_005273633	4.68726e-06	4.68726e-06	2.34311	2.34311	TUMOR up vs CONTROL
47890	238635_at	64417	C5orf28	chromosome 5 open reading frame 28	NM_022483 /// XM_005248333 /// XM_005248335 /// XM_006714485 /// XM_006714486 /// XM_01	8.81387e-06	8.81387e-06	2.34242	2.34242	TUMOR up vs CONTROL
45632	236377_at	121256	TMEM132D	transmembrane protein 132D	NM_133448 /// XM_011537894	4.22356e-05	4.22356e-05	2.34221	2.34221	TUMOR up vs CONTROL
41671	232411_at	3763	KCNJ6	potassium channel, inwardly rectifying subfamily J, member 6	NM_002240 /// XM_011529558 /// XM_011529559	4.5417e-06	4.5417e-06	2.34202	2.34202	TUMOR up vs CONTROL
37235	227975_at	114787	GPRIN1	G protein regulated inducer of neurite outgrowth 1	NM_052899 /// XM_005265806 /// XM_011534422	1.15461e-13	1.15461e-13	2.34126	2.34126	TUMOR up vs CONTROL
51479	242224_at	55105	GPATCH2	G-patch domain containing 2	NM_001297754 /// NM_018040 /// XM_011509689 /// XM_011509690 /// XM_011509691 /// XM_01	4.90305e-13	4.90305e-13	2.34028	2.34028	TUMOR up vs CONTROL
2619	1555842_at	9266	CYTH2	cytohesin 2	NM_004228 /// NM_017457 /// XM_006723472 /// XM_006723473	1.04942e-09	1.04942e-09	2.34016	2.34016	TUMOR up vs CONTROL
48970	239715_at	---	---	---	---	5.17377e-11	5.17377e-11	2.33825	2.33825	TUMOR up vs CONTROL
23243	213938_at	26059	ERC2	ELKS/RAB6-interacting/CAST family member 2	NM_015576 /// NR_132749 /// XM_011533580 /// XM_011533581 /// XM_011533582 /// XR_24511	2.92366e-12	2.92366e-12	2.33808	2.33808	TUMOR up vs CONTROL
2901	1556269_at	4661	MYT1	myelin transcription factor 1	NM_004535	6.62834e-11	6.62834e-11	2.33531	2.33531	TUMOR up vs CONTROL
35179	225916_at	7690	ZNF131	zinc finger protein 131	NM_001297548 /// NM_003432 /// NR_123719 /// NR_123720 /// XM_005248359 /// XM_00524836	7.20025e-18	7.20025e-18	2.33474	2.33474	TUMOR up vs CONTROL
37180	227920_at	57673	BEND3	BEN domain containing 3	NM_001080450 /// XM_005267079 /// XM_005267080 /// XM_011536005 /// XM_011536006 /// XM	1.31535e-20	1.31535e-20	2.3347	2.3347	TUMOR up vs CONTROL
18117	208696_at	22948	CCT5	chaperonin containing TCP1, subunit 5 (epsilon)	NM_001306153 /// NM_001306154 /// NM_001306155 /// NM_001306156 /// NM_012073 /// XM_01	1.30781e-17	1.30781e-17	2.33441	2.33441	TUMOR up vs CONTROL
45376	236121_at	81285	OR51E2	olfactory receptor, family 51, subfamily E, member 2	NM_030774	0.0018404	0.0018404	2.3343	2.3343	TUMOR up vs CONTROL
42472	233214_at	---	---	---	---	7.0013e-10	7.0013e-10	2.3333	2.3333	TUMOR up vs CONTROL
39078	229818_at	55530	SVOP	SV2 related protein	NM_018711	1.52654e-12	1.52654e-12	2.33283	2.33283	TUMOR up vs CONTROL
19480	210069_at	1375 /// 386593	CHKB-CPT1B /// CPT1B	CHKB-CPT1B readthrough (NMD candidate) /// carnitine palmitoyltransferase 1B (muscle)	NM_001145134 /// NM_001145135 /// NM_001145136 /// NM_001145137 /// NM_004377 /// NM_15	1.36142e-08	1.36142e-08	2.33234	2.33234	TUMOR up vs CONTROL
4008	1557985_s_at	84131	CEP78	centrosomal protein 78kDa	NM_001098802 /// NM_032171 /// XM_005252263 /// XM_005252265 /// XM_005252266	6.45091e-23	6.45091e-23	2.33179	2.33179	TUMOR up vs CONTROL
193	1552520_at	157753	TMEM74	transmembrane protein 74	NM_153015	5.90477e-10	5.90477e-10	2.33119	2.33119	TUMOR up vs CONTROL
13085	203632_s_at	51704	GPRC5B	G protein-coupled receptor, class C, group 5, member B	NM_001304771 /// NM_016235 /// XM_006721051 /// XM_006721052	1.36917e-07	1.36917e-07	2.33101	2.33101	TUMOR up vs CONTROL
34947	225684_at	348235	SKA2	spindle and kinetochore associated complex subunit 2	NM_001100595 /// NM_182620 /// XM_011524745	4.22407e-15	4.22407e-15	2.33094	2.33094	TUMOR up vs CONTROL
36521	227260_at	---	---	---	---	0.00280773	0.00280773	2.33072	2.33072	TUMOR up vs CONTROL
28201	218911_at	8089	YEATS4	YEATS domain containing 4	NM_001300950 /// NM_006530 /// XR_944742	4.50162e-15	4.50162e-15	2.33064	2.33064	TUMOR up vs CONTROL
17318	207873_x_at	23544	SEZ6L	seizure related 6 homolog (mouse)-like	NM_001184773 /// NM_001184774 /// NM_001184775 /// NM_001184776 /// NM_001184777 /// NM	2.59222e-08	2.59222e-08	2.33049	2.33049	TUMOR up vs CONTROL
44592	235337_at	56256	SERTAD4	SERTA domain containing 4	NM_019605 /// XM_005273193 /// XM_011548835 /// XR_921894 /// XR_953234	1.43781e-07	1.43781e-07	2.33031	2.33031	TUMOR up vs CONTROL
21609	212297_at	79572	ATP13A3	ATPase type 13A3	NM_024524 /// XM_005269357 /// XM_005269360 /// XM_011513120 /// XM_011513121 /// XM_01	4.28094e-17	4.28094e-17	2.33019	2.33019	TUMOR up vs CONTROL
13860	204407_at	8458	TTF2	transcription termination factor, RNA polymerase II	NM_003594 /// XM_005271277 /// XM_006710979 /// XM_006710980 /// XM_006710981 /// XM_01	1.86582e-17	1.86582e-17	2.32923	2.32923	TUMOR up vs CONTROL
17086	207639_at	8326	FZD9	frizzled class receptor 9	NM_003508	5.74832e-09	5.74832e-09	2.32903	2.32903	TUMOR up vs CONTROL
3435	1557089_at	3800	KIF5C	kinesin family member 5C	NM_004522 /// NR_111932 /// XM_011511157 /// XR_922926	2.02801e-11	2.02801e-11	2.32778	2.32778	TUMOR up vs CONTROL
28058	218768_at	57122	NUP107	nucleoporin 107kDa	NM_020401 /// XM_005269037 /// XM_011538576	1.31871e-19	1.31871e-19	2.32726	2.32726	TUMOR up vs CONTROL
14866	205413_at	744	MPPED2	metallophosphoesterase domain containing 2	NM_001145399 /// NM_001584 /// XM_005253110 /// XM_005253111 /// XM_005253112 /// XM_00	0.000974665	0.000974665	2.32689	2.32689	TUMOR up vs CONTROL
42323	233064_at	23217	ZFR2	zinc finger RNA binding protein 2	NM_001145640 /// NM_015174 /// NR_027149 /// XM_011527829 /// XM_011527830 /// XM_01152	9.68755e-07	9.68755e-07	2.32625	2.32625	TUMOR up vs CONTROL
53641	244385_at	23081	KDM4C	lysine (K)-specific demethylase 4C	NM_001146694 /// NM_001146695 /// NM_001146696 /// NM_001304339 /// NM_001304340 /// NM	1.55892e-08	1.55892e-08	2.32577	2.32577	TUMOR up vs CONTROL
29849	220559_at	2019	EN1	engrailed homeobox 1	NM_001426	0.000862967	0.000862967	2.32558	2.32558	TUMOR up vs CONTROL
51324	242069_at	23468	CBX5	chromobox homolog 5	NM_001127321 /// NM_001127322 /// NM_012117	4.62889e-10	4.62889e-10	2.32533	2.32533	TUMOR up vs CONTROL
37176	227916_x_at	51010	EXOSC3	exosome component 3	NM_001002269 /// NM_016042	2.69212e-16	2.69212e-16	2.32493	2.32493	TUMOR up vs CONTROL
544	1553015_a_at	9401	RECQL4	RecQ helicase-like 4	NM_004260 /// XM_011517380 /// XM_011517381 /// XM_011517382 /// XM_011517383 /// XM_01	1.17209e-19	1.17209e-19	2.32453	2.32453	TUMOR up vs CONTROL
42	1552291_at	54965	PIGX	phosphatidylinositol glycan anchor biosynthesis class X	NM_001166304 /// NM_017861	7.10838e-14	7.10838e-14	2.3244	2.3244	TUMOR up vs CONTROL
38007	228747_at	55176	SEC61A2	Sec61 translocon alpha 2 subunit	NM_001142627 /// NM_001142628 /// NM_018144 /// NR_024576 /// NR_024577	1.59602e-14	1.59602e-14	2.32415	2.32415	TUMOR up vs CONTROL
31879	222594_s_at	65244	SPATS2	spermatogenesis associated, serine-rich 2	NM_001293285 /// NM_001293286 /// NM_023071 /// NR_120663 /// XM_011538690 /// XM_01153	8.71815e-19	8.71815e-19	2.32379	2.32379	TUMOR up vs CONTROL
33196	223915_at	54880	BCOR	BCL6 corepressor	NM_001123383 /// NM_001123384 /// NM_001123385 /// NM_001130139 /// NM_017745 /// NM_02	5.56797e-08	5.56797e-08	2.32361	2.32361	TUMOR up vs CONTROL
48934	239679_at	---	---	---	---	3.15654e-08	3.15654e-08	2.32189	2.32189	TUMOR up vs CONTROL
34718	225455_at	117143	TADA1	transcriptional adaptor 1	NM_053053	9.63005e-21	9.63005e-21	2.32178	2.32178	TUMOR up vs CONTROL
41044	231784_s_at	25879	DCAF13	DDB1 and CUL4 associated factor 13	NM_015420	5.85056e-16	5.85056e-16	2.32158	2.32158	TUMOR up vs CONTROL
46111	236856_x_at	105371220	LOC105371220	uncharacterized LOC105371220	XR_917207 /// XR_922058	6.76567e-12	6.76567e-12	2.32082	2.32082	TUMOR up vs CONTROL
4364	1558700_s_at	339324	ZNF260	zinc finger protein 260	NM_001012756 /// NM_001166036 /// NM_001166037 /// NM_001166038 /// XM_011526897	8.85185e-12	8.85185e-12	2.3208	2.3208	TUMOR up vs CONTROL
44199	234944_s_at	113115	MTFR2	mitochondrial fission regulator 2	NM_001099286 /// NM_138419 /// XM_011535410 /// XM_011535411 /// XM_011535412 /// XM_01	6.74427e-17	6.74427e-17	2.32071	2.32071	TUMOR up vs CONTROL
145	1552455_at	158471	PRUNE2	prune homolog 2 (Drosophila)	NM_001308047 /// NM_001308048 /// NM_001308049 /// NM_001308050 /// NM_001308051 /// NM	5.37199e-05	5.37199e-05	2.31984	2.31984	TUMOR up vs CONTROL
11792	202338_at	7083	TK1	thymidine kinase 1, soluble	NM_003258	1.4417e-14	1.4417e-14	2.31924	2.31924	TUMOR up vs CONTROL
48153	238898_at	101060264	FOXP4-AS1	FOXP4 antisense RNA 1	NR_126415 /// NR_126416 /// NR_126417	2.21688e-06	2.21688e-06	2.31922	2.31922	TUMOR up vs CONTROL
1403	1554199_at	5800	PTPRO	protein tyrosine phosphatase, receptor type, O	NM_002848 /// NM_030667 /// NM_030668 /// NM_030669 /// NM_030670 /// NM_030671 /// XM_	1.25261e-08	1.25261e-08	2.31889	2.31889	TUMOR up vs CONTROL
48487	239232_at	124540	MSI2	musashi RNA binding protein 2	NM_138962 /// NM_170721 /// XM_005257014 /// XM_005257015 /// XM_005257018 /// XM_00672	1.46528e-09	1.46528e-09	2.3164	2.3164	TUMOR up vs CONTROL
28704	219414_at	64084	CLSTN2	calsyntenin 2	NM_022131	8.66502e-06	8.66502e-06	2.31602	2.31602	TUMOR up vs CONTROL
49657	240402_at	84623	KIRREL3	kin of IRRE like 3 (Drosophila)	NM_001161707 /// NM_001301097 /// NM_032531 /// XM_011543026 /// XM_011543027 /// XM_01	4.20888e-07	4.20888e-07	2.3158	2.3158	TUMOR up vs CONTROL
1947	1554933_at	11168	PSIP1	PC4 and SFRS1 interacting protein 1	NM_001128217 /// NM_021144 /// NM_033222 /// XM_005251358 /// XM_011517697 /// XM_01151	1.06081e-10	1.06081e-10	2.31456	2.31456	TUMOR up vs CONTROL
22121	212810_s_at	6509	SLC1A4	solute carrier family 1 (glutamate/neutral amino acid transporter), member 4	NM_001135581 /// NM_001193493 /// NM_003038 /// XM_006712079	7.84538e-11	7.84538e-11	2.31442	2.31442	TUMOR up vs CONTROL
39262	230002_at	29899	GPSM2	G-protein signaling modulator 2	NM_013296 /// XM_005270787 /// XM_006710589 /// XM_011541301 /// XM_011541302 /// XM_01	2.14291e-11	2.14291e-11	2.31417	2.31417	TUMOR up vs CONTROL
35723	226461_at	3219	HOXB9	homeobox B9	NM_024017 /// XM_011524728	1.48869e-06	1.48869e-06	2.31329	2.31329	TUMOR up vs CONTROL
23777	214472_at	3013 /// 8351	HIST1H2AD /// HIST1H3D	histone cluster 1, H2ad /// histone cluster 1, H3d	NM_003530 /// NM_021065	5.30326e-10	5.30326e-10	2.31294	2.31294	TUMOR up vs CONTROL
37770	228510_at	79969	ATAT1	alpha tubulin acetyltransferase 1	NM_001031722 /// NM_001190724 /// NM_001254952 /// NM_024909 /// NR_033821 /// NR_03382	6.34524e-15	6.34524e-15	2.31111	2.31111	TUMOR up vs CONTROL
44389	235134_at	---	---	---	---	1.5691e-09	1.5691e-09	2.31007	2.31007	TUMOR up vs CONTROL
53279	244023_at	6850	SYK	spleen tyrosine kinase	NM_001135052 /// NM_001174167 /// NM_001174168 /// NM_003177 /// XM_005252147 /// XM_01	8.80944e-06	8.80944e-06	2.31004	2.31004	TUMOR up vs CONTROL
47325	238070_at	9557	CHD1L	chromodomain helicase DNA binding protein 1-like	NM_001256336 /// NM_001256337 /// NM_001256338 /// NM_004284 /// NM_024568 /// NR_04607	6.32687e-07	6.32687e-07	2.30969	2.30969	TUMOR up vs CONTROL
38607	229347_at	100505738	MIR4458HG	MIR4458 host gene	NR_039989	1.54912e-06	1.54912e-06	2.30957	2.30957	TUMOR up vs CONTROL
16949	207501_s_at	2257	FGF12	fibroblast growth factor 12	NM_004113 /// NM_021032 /// XM_005247227 /// XM_006713538 /// XM_006713539	7.40695e-09	7.40695e-09	2.30863	2.30863	TUMOR up vs CONTROL
15833	206381_at	6326	SCN2A	sodium channel, voltage gated, type II alpha subunit	NM_001040142 /// NM_001040143 /// NM_021007 /// XM_005246750 /// XM_005246753 /// XM_00	1.98956e-06	1.98956e-06	2.30751	2.30751	TUMOR up vs CONTROL
38915	229655_at	25817	FAM19A5	family with sequence similarity 19 (chemokine (C-C motif)-like), member A5	NM_001082967 /// NM_015381	5.12331e-07	5.12331e-07	2.30728	2.30728	TUMOR up vs CONTROL
39663	230403_at	5991	RFX3	regulatory factor X, 3 (influences HLA class II expression)	NM_001282116 /// NM_001282117 /// NM_002919 /// NM_134428 /// XM_006716840 /// XM_00671	9.82456e-10	9.82456e-10	2.3072	2.3072	TUMOR up vs CONTROL
28184	218894_s_at	55110	MAGOHB	mago homolog B, exon junction complex core component	NM_001300739 /// NM_018048 /// XM_005253402 /// XM_011520718	8.54098e-15	8.54098e-15	2.30705	2.30705	TUMOR up vs CONTROL
16300	206848_at	116228	COX20	COX20 cytochrome c oxidase assembly factor	NM_001312871 /// NM_001312872 /// NM_001312873 /// NM_001312874 /// NM_198076 /// NR_13	1.77645e-09	1.77645e-09	2.30691	2.30691	TUMOR up vs CONTROL
31535	222250_s_at	25896	INTS7	integrator complex subunit 7	NM_001199809 /// NM_001199811 /// NM_001199812 /// NM_015434 /// NR_037667 /// XM_01150	8.11631e-16	8.11631e-16	2.3066	2.3066	TUMOR up vs CONTROL
34694	225431_x_at	135293	PM20D2	peptidase M20 domain containing 2	NM_001010853 /// XM_005248661 /// XM_005248662 /// XM_006715347 /// XM_011535480 /// XM	4.48922e-13	4.48922e-13	2.30608	2.30608	TUMOR up vs CONTROL
36338	227077_at	57335 /// 729288	ZNF286A /// ZNF286B	zinc finger protein 286A /// zinc finger protein 286B	NM_001130842 /// NM_001145045 /// NM_001288642 /// NM_001288643 /// NM_001288644 /// NM	1.00301e-13	1.00301e-13	2.30598	2.30598	TUMOR up vs CONTROL
41227	231967_at	51105	PHF20L1	PHD finger protein 20-like 1	NM_001277196 /// NM_016018 /// NM_024878 /// NM_032205 /// NM_198513 /// XM_005250931 /	2.21734e-09	2.21734e-09	2.30579	2.30579	TUMOR up vs CONTROL
15797	206345_s_at	5444	PON1	paraoxonase 1	NM_000446	9.33841e-05	9.33841e-05	2.3054	2.3054	TUMOR up vs CONTROL
28847	219557_s_at	56675	NRIP3	nuclear receptor interacting protein 3	NM_020645 /// XM_011520221	7.55503e-07	7.55503e-07	2.30498	2.30498	TUMOR up vs CONTROL
39707	230447_at	84553	FAXC	failed axon connections homolog	NM_032511 /// XM_005267164 /// XM_006715581 /// XM_006715582 /// XM_011536186 /// XM_01	5.10678e-13	5.10678e-13	2.30485	2.30485	TUMOR up vs CONTROL
35910	226649_at	53354	PANK1	pantothenate kinase 1	NM_138316 /// NM_148977 /// NM_148978 /// XM_005269902	1.12583e-15	1.12583e-15	2.30451	2.30451	TUMOR up vs CONTROL
19585	210175_at	6936	GCFC2	GC-rich sequence DNA-binding factor 2	NM_001201334 /// NM_001201335 /// NM_003203 /// XM_005264520 /// XM_011533074 /// XM_01	3.62115e-14	3.62115e-14	2.30376	2.30376	TUMOR up vs CONTROL
39973	230713_at	---	---	---	---	6.05103e-06	6.05103e-06	2.3037	2.3037	TUMOR up vs CONTROL
35030	225767_at	100861532	RNA45S5	RNA, 45S pre-ribosomal 5	NR_046235	0.000145967	0.000145967	2.30088	2.30088	TUMOR up vs CONTROL
48168	238913_at	---	---	---	---	1.06975e-05	1.06975e-05	2.30071	2.30071	TUMOR up vs CONTROL
5265	1560271_at	---	---	---	---	0.000190453	0.000190453	2.30006	2.30006	TUMOR up vs CONTROL
31200	221914_at	6853	SYN1	synapsin I	NM_006950 /// NM_133499	3.19018e-11	3.19018e-11	2.29995	2.29995	TUMOR up vs CONTROL
37586	228326_at	253769	WDR27	WD repeat domain 27	NM_001202550 /// NM_182552 /// XM_011535682 /// XM_011535683 /// XM_011535684 /// XM_01	3.66942e-11	3.66942e-11	2.29885	2.29885	TUMOR up vs CONTROL
13705	204252_at	1017	CDK2	cyclin-dependent kinase 2	NM_001290230 /// NM_001798 /// NM_052827 /// XM_011537732	7.03262e-12	7.03262e-12	2.29862	2.29862	TUMOR up vs CONTROL
10912	201458_s_at	9184	BUB3	BUB3 mitotic checkpoint protein	NM_001007793 /// NM_004725	8.96649e-17	8.96649e-17	2.2979	2.2979	TUMOR up vs CONTROL
2792	1556103_at	---	---	---	---	1.58757e-12	1.58757e-12	2.29744	2.29744	TUMOR up vs CONTROL
17852	208427_s_at	1993	ELAVL2	ELAV like neuron-specific RNA binding protein 2	NM_001171195 /// NM_001171197 /// NM_004432 /// XM_005251393 /// XM_005251394 /// XM_00	6.4826e-07	6.4826e-07	2.29597	2.29597	TUMOR up vs CONTROL
48474	239219_at	9212	AURKB	aurora kinase B	NM_001256834 /// NM_001284526 /// NM_001313950 /// NM_001313951 /// NM_001313952 /// NM	4.34673e-14	4.34673e-14	2.29573	2.29573	TUMOR up vs CONTROL
49377	240122_at	54769	DIRAS2	DIRAS family, GTP-binding RAS-like 2	NM_017594	1.86363e-06	1.86363e-06	2.29547	2.29547	TUMOR up vs CONTROL
15713	206261_at	8187	ZNF239	zinc finger protein 239	NM_001099282 /// NM_001099283 /// NM_001099284 /// NM_005674 /// XM_005271828 /// XM_00	9.72482e-10	9.72482e-10	2.29545	2.29545	TUMOR up vs CONTROL
12358	202903_at	23658	LSM5	LSM5 homolog, U6 small nuclear RNA and mRNA degradation associated	NM_001130710 /// NM_001139499 /// NM_012322 /// NR_024466	6.71057e-16	6.71057e-16	2.29497	2.29497	TUMOR up vs CONTROL
34790	225527_at	1054	CEBPG	CCAAT/enhancer binding protein (C/EBP), gamma	NM_001252296 /// NM_001806	2.55364e-16	2.55364e-16	2.29379	2.29379	TUMOR up vs CONTROL
22223	212913_at	401251 /// 100532732	MSH5-SAPCD1 /// SAPCD1	MSH5-SAPCD1 readthrough (NMD candidate) /// suppressor APC domain containing 1	NM_001039651 /// NR_037846	2.23472e-06	2.23472e-06	2.29368	2.29368	TUMOR up vs CONTROL
38609	229349_at	389421	LIN28B	lin-28 homolog B (C. elegans)	NM_001004317 /// XM_006715477 /// XM_011535818	0.000618668	0.000618668	2.29362	2.29362	TUMOR up vs CONTROL
31326	222040_at	3178	HNRNPA1	heterogeneous nuclear ribonucleoprotein A1	NM_002136 /// NM_031157 /// XM_005268826 /// XR_245923 /// XR_245924	4.90444e-08	4.90444e-08	2.29323	2.29323	TUMOR up vs CONTROL
36282	227021_at	221656	KDM1B	lysine (K)-specific demethylase 1B	NM_153042 /// XM_005248925 /// XM_005248926 /// XM_005248927 /// XM_005248928 /// XM_00	2.93243e-10	2.93243e-10	2.29233	2.29233	TUMOR up vs CONTROL
137	1552439_s_at	84465	MEGF11	multiple EGF-like-domains 11	NM_032445 /// XM_011522109	0.000109955	0.000109955	2.29177	2.29177	TUMOR up vs CONTROL
31500	222214_at	---	---	---	---	2.35943e-08	2.35943e-08	2.29139	2.29139	TUMOR up vs CONTROL
35720	226458_at	---	---	---	---	1.89021e-10	1.89021e-10	2.29067	2.29067	TUMOR up vs CONTROL
10932	201478_s_at	1736	DKC1	dyskeratosis congenita 1, dyskerin	NM_001142463 /// NM_001288747 /// NM_001363 /// NR_110021 /// NR_110022 /// NR_110023	1.61898e-12	1.61898e-12	2.29044	2.29044	TUMOR up vs CONTROL
36940	227680_at	284695	ZNF326	zinc finger protein 326	NM_181781 /// NM_182975 /// NM_182976 /// XM_005270779 /// XM_005270780 /// XM_01154128	1.32788e-15	1.32788e-15	2.29029	2.29029	TUMOR up vs CONTROL
28802	219512_at	79980	DSN1	DSN1 homolog, MIS12 kinetochore complex component	NM_001145315 /// NM_001145316 /// NM_001145317 /// NM_001145318 /// NM_024918 /// XM_00	5.48525e-15	5.48525e-15	2.28978	2.28978	TUMOR up vs CONTROL
40149	230889_at	645321	LOC645321	uncharacterized LOC645321	XR_108274 /// XR_110161 /// XR_172256 /// XR_245489 /// XR_253818 /// XR_254238 /// XR_	4.59291e-07	4.59291e-07	2.28973	2.28973	TUMOR up vs CONTROL
37617	228357_at	85451	UNK	unkempt family zinc finger	NM_001080419 /// NR_038131 /// XM_006722144 /// XM_006722145 /// XM_006722148 /// XM_01	1.16957e-12	1.16957e-12	2.28971	2.28971	TUMOR up vs CONTROL
35049	225786_at	3192	HNRNPU	heterogeneous nuclear ribonucleoprotein U (scaffold attachment factor A)	NM_004501 /// NM_031844 /// NR_026778	5.69054e-05	5.69054e-05	2.28891	2.28891	TUMOR up vs CONTROL
14260	204807_at	10329	TMEM5	transmembrane protein 5	NM_001278237 /// NM_014254 /// XM_005268562 /// XM_005268563 /// XM_006719196	3.88133e-09	3.88133e-09	2.28889	2.28889	TUMOR up vs CONTROL
48598	239343_at	728705	LOC728705	uncharacterized LOC728705	XM_001128243	3.40782e-07	3.40782e-07	2.28844	2.28844	TUMOR up vs CONTROL
41122	231862_at	23468	CBX5	chromobox homolog 5	NM_001127321 /// NM_001127322 /// NM_012117	1.22748e-07	1.22748e-07	2.28839	2.28839	TUMOR up vs CONTROL
35206	225944_at	57486	NLN	neurolysin (metallopeptidase M3 family)	NM_020726 /// XM_005248559 /// XM_006714661 /// XM_011543519	1.75345e-12	1.75345e-12	2.28795	2.28795	TUMOR up vs CONTROL
36823	227563_at	100131997	FAM27E3	family with sequence similarity 27, member E3	NR_103833	6.3859e-12	6.3859e-12	2.2878	2.2878	TUMOR up vs CONTROL
37790	228530_at	440145	MZT1	mitotic spindle organizing protein 1	NM_001071775 /// XR_941591	1.0822e-11	1.0822e-11	2.28777	2.28777	TUMOR up vs CONTROL
11689	202235_at	6566	SLC16A1	solute carrier family 16 (monocarboxylate transporter), member 1	NM_001166496 /// NM_003051 /// XM_011542026 /// XM_011542027 /// XM_011548725 /// XM_01	1.47609e-13	1.47609e-13	2.28695	2.28695	TUMOR up vs CONTROL
30935	221648_s_at	79814	AGMAT	agmatinase	NM_024758	8.72775e-10	8.72775e-10	2.28556	2.28556	TUMOR up vs CONTROL
48748	239493_at	6129	RPL7	ribosomal protein L7	NM_000971 /// XM_006716463	1.01915e-10	1.01915e-10	2.28496	2.28496	TUMOR up vs CONTROL
14358	204905_s_at	9521	EEF1E1	eukaryotic translation elongation factor 1 epsilon 1	NM_001135650 /// NM_004280	7.39485e-16	7.39485e-16	2.28316	2.28316	TUMOR up vs CONTROL
13258	203805_s_at	2175	FANCA	Fanconi anemia complementation group A	NM_000135 /// NM_001018112 /// NM_001286167 /// XM_005256294 /// XM_011522945 /// XM_01	3.79705e-14	3.79705e-14	2.28312	2.28312	TUMOR up vs CONTROL
4438	1558816_at	144348	ZNF664	zinc finger protein 664	NM_001204298 /// NM_152437	6.47883e-14	6.47883e-14	2.2831	2.2831	TUMOR up vs CONTROL
13381	203928_x_at	4137	MAPT	microtubule associated protein tau	NM_001123066 /// NM_001123067 /// NM_001203251 /// NM_001203252 /// NM_005910 /// NM_01	1.53027e-07	1.53027e-07	2.28271	2.28271	TUMOR up vs CONTROL
13407	203954_x_at	1365	CLDN3	claudin 3	NM_001306	1.08769e-09	1.08769e-09	2.28257	2.28257	TUMOR up vs CONTROL
10491	201037_at	5214	PFKP	phosphofructokinase, platelet	NM_001242339 /// NM_002627 /// XM_005252465 /// XM_005252466 /// XM_005252467 /// XM_00	1.38328e-10	1.38328e-10	2.28241	2.28241	TUMOR up vs CONTROL
40350	231090_s_at	---	---	---	---	1.5683e-09	1.5683e-09	2.28236	2.28236	TUMOR up vs CONTROL
35869	226608_at	388272	C16orf87	chromosome 16 open reading frame 87	NM_001001436	7.98186e-16	7.98186e-16	2.28215	2.28215	TUMOR up vs CONTROL
54067	244811_at	55023	PHIP	pleckstrin homology domain interacting protein	NM_017934 /// XM_005248729 /// XM_011535917 /// XM_011535918 /// XM_011535919 /// XR_94	3.02938e-13	3.02938e-13	2.28179	2.28179	TUMOR up vs CONTROL
26457	217164_at	---	---	---	---	2.50459e-06	2.50459e-06	2.2817	2.2817	TUMOR up vs CONTROL
19108	209694_at	5805	PTS	6-pyruvoyltetrahydropterin synthase	NM_000317 /// XM_011542943	1.16025e-15	1.16025e-15	2.28137	2.28137	TUMOR up vs CONTROL
38357	229097_at	81624	DIAPH3	diaphanous-related formin 3	NM_001042517 /// NM_001258366 /// NM_001258367 /// NM_001258368 /// NM_001258369 /// NM	3.18458e-13	3.18458e-13	2.28075	2.28075	TUMOR up vs CONTROL
33662	224393_s_at	27439	CECR6	cat eye syndrome chromosome region, candidate 6	NM_001163079 /// NM_031890 /// XM_011546124 /// XM_011546125	9.63534e-09	9.63534e-09	2.2807	2.2807	TUMOR up vs CONTROL
46303	237048_at	105373383	LOC105373383	uncharacterized LOC105373383	NR_131982 /// XR_921704 /// XR_938539	3.64305e-12	3.64305e-12	2.28007	2.28007	TUMOR up vs CONTROL
47878	238623_at	---	---	---	---	1.307e-05	1.307e-05	2.27977	2.27977	TUMOR up vs CONTROL
38057	228797_at	57486	NLN	neurolysin (metallopeptidase M3 family)	NM_020726 /// XM_005248559 /// XM_006714661 /// XM_011543519	3.47076e-18	3.47076e-18	2.27913	2.27913	TUMOR up vs CONTROL
21594	212282_at	27346	TMEM97	transmembrane protein 97	NM_014573 /// XM_005257965	5.45947e-12	5.45947e-12	2.27837	2.27837	TUMOR up vs CONTROL
35831	226569_s_at	63922	CHTF18	chromosome transmission fidelity factor 18	NM_022092 /// XM_005255470 /// XM_005255471 /// XM_005255472 /// XM_011522572 /// XM_01	8.7216e-17	8.7216e-17	2.27749	2.27749	TUMOR up vs CONTROL
18942	209523_at	6873	TAF2	TAF2 RNA polymerase II, TATA box binding protein (TBP)-associated factor, 150kDa	NM_003184 /// XM_006716621 /// XM_011517259 /// XM_011517260 /// XM_011517261 /// XM_01	1.39842e-16	1.39842e-16	2.27638	2.27638	TUMOR up vs CONTROL
28028	218738_s_at	51444	RNF138	ring finger protein 138, E3 ubiquitin protein ligase	NM_001191324 /// NM_016271 /// NM_198128 /// XM_005258285 /// XM_005258286 /// XR_93522	4.37709e-18	4.37709e-18	2.27632	2.27632	TUMOR up vs CONTROL
13626	204173_at	140465	MYL6B	myosin light chain 6B	NM_001199629 /// NM_002475	9.57136e-12	9.57136e-12	2.27629	2.27629	TUMOR up vs CONTROL
17037	207590_s_at	2491	CENPI	centromere protein I	NM_006733 /// XM_005262111 /// XM_011530894 /// XM_011530895 /// XM_011530896 /// XM_01	3.97019e-13	3.97019e-13	2.2761	2.2761	TUMOR up vs CONTROL
11190	201736_s_at	10299	MARCHF6	membrane associated ring finger 6	NM_001270660 /// NM_001270661 /// NM_005885 /// XM_011513932 /// XM_011513933 /// XM_01	3.24786e-13	3.24786e-13	2.27599	2.27599	TUMOR up vs CONTROL
47416	238161_at	---	---	---	---	1.20389e-06	1.20389e-06	2.27521	2.27521	TUMOR up vs CONTROL
44842	235587_at	202781	PAXIP1-AS1	PAXIP1 antisense RNA 1 (head to head)	NR_028090	3.86845e-14	3.86845e-14	2.27464	2.27464	TUMOR up vs CONTROL
50758	241503_at	---	---	---	---	8.22145e-11	8.22145e-11	2.27455	2.27455	TUMOR up vs CONTROL
29513	220223_at	79915	ATAD5	ATPase family, AAA domain containing 5	NM_024857 /// XM_011525269 /// XM_011525270 /// XM_011525271 /// XM_011525272 /// XM_01	3.35828e-23	3.35828e-23	2.27434	2.27434	TUMOR up vs CONTROL
6165	1561642_at	---	---	---	---	8.19315e-08	8.19315e-08	2.27401	2.27401	TUMOR up vs CONTROL
43235	233979_s_at	83715	ESPN	espin	NM_031475 /// XM_005263501 /// XM_011542231 /// XM_011542232 /// XM_011542233 /// XM_01	8.75944e-11	8.75944e-11	2.27352	2.27352	TUMOR up vs CONTROL
23276	213971_s_at	23512 /// 440423	SUZ12 /// SUZ12P1	SUZ12 polycomb repressive complex 2 subunit /// SUZ12 polycomb repressive complex 2 sub	NM_015355 /// NR_024187 /// XM_005257954 /// XM_006721794 /// XM_011524576 /// XM_01152	7.80722e-16	7.80722e-16	2.27336	2.27336	TUMOR up vs CONTROL
14353	204900_x_at	8819	SAP30	Sin3A associated protein 30kDa	NM_003864	2.76365e-12	2.76365e-12	2.27241	2.27241	TUMOR up vs CONTROL
13600	204147_s_at	7027	TFDP1	transcription factor Dp-1	NM_007111 /// NR_026580 /// XM_005268326 /// XM_005268327 /// XM_005268328 /// XM_00526	2.43843e-08	2.43843e-08	2.27225	2.27225	TUMOR up vs CONTROL
19386	209974_s_at	9184	BUB3	BUB3 mitotic checkpoint protein	NM_001007793 /// NM_004725	5.25496e-20	5.25496e-20	2.2715	2.2715	TUMOR up vs CONTROL
36440	227179_at	27067	STAU2	staufen double-stranded RNA binding protein 2	NM_001164380 /// NM_001164381 /// NM_001164382 /// NM_001164383 /// NM_001164384 /// NM	2.43022e-10	2.43022e-10	2.27063	2.27063	TUMOR up vs CONTROL
36333	227072_at	25914	RTTN	rotatin	NM_173630 /// XM_005266679 /// XM_006722434 /// XM_006722435 /// XM_011525902 /// XM_01	9.74811e-14	9.74811e-14	2.2699	2.2699	TUMOR up vs CONTROL
38875	229615_at	128710	SLX4IP	SLX4 interacting protein	NM_001009608 /// XM_005260664 /// XM_011529160 /// XM_011529161 /// XM_011529162 /// XM	2.88967e-18	2.88967e-18	2.26963	2.26963	TUMOR up vs CONTROL
15432	205979_at	4246	SCGB2A1	secretoglobin, family 2A, member 1	NM_002407	0.0112788	0.0112788	2.26801	2.26801	TUMOR up vs CONTROL
45932	236677_at	58157	NGB	neuroglobin	NM_021257	7.03325e-09	7.03325e-09	2.26791	2.26791	TUMOR up vs CONTROL
3757	1557599_a_at	101927870	LOC101927870	uncharacterized LOC101927870	NR_110141	2.74571e-07	2.74571e-07	2.26735	2.26735	TUMOR up vs CONTROL
18352	208931_s_at	3609	ILF3	interleukin enhancer binding factor 3	NM_001137673 /// NM_004516 /// NM_012218 /// NM_017620 /// NM_153464 /// XM_005259895 /	1.8561e-08	1.8561e-08	2.26697	2.26697	TUMOR up vs CONTROL
22730	213423_x_at	7991	TUSC3	tumor suppressor candidate 3	NM_006765 /// NM_178234 /// XM_011544651 /// XM_011544652 /// XM_011544653 /// XM_01154	1.04806e-09	1.04806e-09	2.26612	2.26612	TUMOR up vs CONTROL
54602	81811_at	---	---	---	---	1.9986e-08	1.9986e-08	2.26597	2.26597	TUMOR up vs CONTROL
24175	214874_at	8502	PKP4	plakophilin 4	NM_001005476 /// NM_001304969 /// NM_001304970 /// NM_001304971 /// NM_003628 /// XM_01	3.8417e-10	3.8417e-10	2.26584	2.26584	TUMOR up vs CONTROL
1256	1553989_a_at	245973	ATP6V1C2	ATPase, H+ transporting, lysosomal 42kDa, V1 subunit C2	NM_001039362 /// NM_144583 /// XM_011510339 /// XM_011510340 /// XM_011510341 /// XR_92	4.76619e-09	4.76619e-09	2.26516	2.26516	TUMOR up vs CONTROL
27683	218392_x_at	94081	SFXN1	sideroflexin 1	NM_022754 /// XM_005266012	6.71099e-17	6.71099e-17	2.26499	2.26499	TUMOR up vs CONTROL
51163	241908_at	148362	BROX	BRO1 domain and CAAX motif containing	NM_001288579 /// NM_001288580 /// NM_001288581 /// NM_144695 /// NR_109927 /// XM_00527	1.89756e-11	1.89756e-11	2.26446	2.26446	TUMOR up vs CONTROL
21591	212279_at	27346	TMEM97	transmembrane protein 97	NM_014573 /// XM_005257965	2.45135e-10	2.45135e-10	2.2634	2.2634	TUMOR up vs CONTROL
28662	219372_at	28981	IFT81	intraflagellar transport 81	NM_001143779 /// NM_014055 /// NM_031473 /// XM_011538232 /// XM_011538233 /// XM_01153	1.03034e-12	1.03034e-12	2.26339	2.26339	TUMOR up vs CONTROL
42681	233424_at	---	---	---	---	8.38381e-07	8.38381e-07	2.26339	2.26339	TUMOR up vs CONTROL
36777	227517_s_at	60674	GAS5	growth arrest-specific 5 (non-protein coding)	NR_002578	2.26799e-06	2.26799e-06	2.26235	2.26235	TUMOR up vs CONTROL
45224	235969_at	6334	SCN8A	sodium channel, voltage gated, type VIII alpha subunit	NM_001177984 /// NM_014191 /// NM_175894 /// XM_006719556 /// XM_011538650 /// XM_01153	7.17155e-13	7.17155e-13	2.261	2.261	TUMOR up vs CONTROL
25057	215758_x_at	81931	ZNF93	zinc finger protein 93	NM_001004126 /// NM_031218 /// XM_011528339	2.54064e-11	2.54064e-11	2.26078	2.26078	TUMOR up vs CONTROL
29687	220397_at	56890	MDM1	Mdm1 nuclear protein	NM_001205028 /// NM_001205029 /// NM_017440 /// NM_020128 /// XM_005269026 /// XM_00526	1.02845e-08	1.02845e-08	2.26006	2.26006	TUMOR up vs CONTROL
35385	226123_at	55636	CHD7	chromodomain helicase DNA binding protein 7	NM_001316690 /// NM_017780 /// XM_011517553 /// XM_011517554 /// XM_011517555 /// XM_01	7.20959e-08	7.20959e-08	2.25978	2.25978	TUMOR up vs CONTROL
32185	222900_at	56675	NRIP3	nuclear receptor interacting protein 3	NM_020645 /// XM_011520221	9.80588e-10	9.80588e-10	2.25946	2.25946	TUMOR up vs CONTROL
14586	205133_s_at	3336	HSPE1	heat shock 10kDa protein 1	NM_002157	1.86891e-17	1.86891e-17	2.25893	2.25893	TUMOR up vs CONTROL
14826	205373_at	1496	CTNNA2	catenin (cadherin-associated protein), alpha 2	NM_001164883 /// NM_001282597 /// NM_001282598 /// NM_001282599 /// NM_001282600 /// NM	9.82874e-05	9.82874e-05	2.2585	2.2585	TUMOR up vs CONTROL
37860	228600_x_at	340277	FAM221A	family with sequence similarity 221, member A	NM_001127364 /// NM_001127365 /// NM_001300932 /// NM_199136 /// XM_011515369 /// XM_01	2.20182e-08	2.20182e-08	2.2578	2.2578	TUMOR up vs CONTROL
50665	241410_at	---	---	---	---	1.42129e-10	1.42129e-10	2.25667	2.25667	TUMOR up vs CONTROL
46139	236884_at	284716	RIMKLA	ribosomal modification protein rimK-like family member A	NM_173642 /// XM_006710585	1.55952e-08	1.55952e-08	2.2566	2.2566	TUMOR up vs CONTROL
22679	213372_at	152559	PAQR3	progestin and adipoQ receptor family member III	NM_001040202 /// NM_177453 /// XM_005262769 /// XM_006714106 /// XM_006714107 /// XR_93	6.54115e-12	6.54115e-12	2.2565	2.2565	TUMOR up vs CONTROL
22742	213435_at	23314	SATB2	SATB homeobox 2	NM_001172509 /// NM_001172517 /// NM_015265 /// XM_005246396 /// XM_006712372 /// XM_01	0.000596142	0.000596142	2.25647	2.25647	TUMOR up vs CONTROL
44731	235476_at	286827	TRIM59	tripartite motif containing 59	NM_173084	3.19978e-07	3.19978e-07	2.25621	2.25621	TUMOR up vs CONTROL
15394	205941_s_at	1300	COL10A1	collagen, type X, alpha 1	NM_000493 /// XM_006715333 /// XM_011535432 /// XM_011535433	0.000288746	0.000288746	2.25548	2.25548	TUMOR up vs CONTROL
38904	229644_at	5550	PREP	prolyl endopeptidase	NM_002726 /// XM_005267044 /// XM_011535925	9.7528e-09	9.7528e-09	2.25517	2.25517	TUMOR up vs CONTROL
40037	230777_s_at	63977	PRDM15	PR domain containing 15	NM_001040424 /// NM_001282934 /// NM_022115 /// NR_104257 /// NR_104258 /// NR_104260 /	1.02661e-11	1.02661e-11	2.25485	2.25485	TUMOR up vs CONTROL
21665	212354_at	23213	SULF1	sulfatase 1	NM_001128204 /// NM_001128205 /// NM_001128206 /// NM_015170 /// NR_132437 /// XM_00671	2.82976e-06	2.82976e-06	2.25471	2.25471	TUMOR up vs CONTROL
34573	225310_at	27316	RBMX	RNA binding motif protein, X-linked	NM_001164803 /// NM_002139 /// NR_028476 /// NR_028477	2.45529e-16	2.45529e-16	2.25436	2.25436	TUMOR up vs CONTROL
32831	223549_s_at	83715	ESPN	espin	NM_031475 /// XM_005263501 /// XM_011542231 /// XM_011542232 /// XM_011542233 /// XM_01	3.65383e-13	3.65383e-13	2.25401	2.25401	TUMOR up vs CONTROL
19171	209757_s_at	4613	MYCN	v-myc avian myelocytomatosis viral oncogene neuroblastoma derived homolog	NM_001293228 /// NM_001293231 /// NM_001293233 /// NM_005378	0.000582217	0.000582217	2.25342	2.25342	TUMOR up vs CONTROL
22893	213587_s_at	155066	ATP6V0E2	ATPase, H+ transporting V0 subunit e2	NM_001100592 /// NM_001289990 /// NM_145230 /// NR_110612	3.93676e-11	3.93676e-11	2.25259	2.25259	TUMOR up vs CONTROL
51547	242292_at	203429 /// 653687	FAM226A /// FAM226B	family with sequence similarity 226, member A (non-protein coding) /// family with sequ	NM_152693 /// NR_026594 /// NR_026595	4.296e-07	4.296e-07	2.25251	2.25251	TUMOR up vs CONTROL
18845	209426_s_at	23600 /// 100534612	AMACR /// C1QTNF3-AMACR	alpha-methylacyl-CoA racemase /// C1QTNF3-AMACR readthrough (NMD candidate)	NM_001167595 /// NM_001167596 /// NM_001167597 /// NM_001167598 /// NM_014324 /// NM_20	2.95615e-08	2.95615e-08	2.25199	2.25199	TUMOR up vs CONTROL
3616	1557385_at	84140	FAM161A	family with sequence similarity 161, member A	NM_001201543 /// NM_032180 /// NR_037710 /// XR_939724	1.57073e-06	1.57073e-06	2.25192	2.25192	TUMOR up vs CONTROL
47947	238692_at	121551	BTBD11	BTB (POZ) domain containing 11	NM_001017523 /// NM_001018072 /// NM_152322 /// XM_005268645 /// XM_011537908 /// XM_01	2.0866e-05	2.0866e-05	2.25186	2.25186	TUMOR up vs CONTROL
51598	242343_x_at	---	---	---	---	4.16353e-06	4.16353e-06	2.25176	2.25176	TUMOR up vs CONTROL
41109	231849_at	144501	KRT80	keratin 80, type II	NM_001081492 /// NM_182507 /// XM_005268676	3.41165e-10	3.41165e-10	2.2508	2.2508	TUMOR up vs CONTROL
6358	1562013_a_at	100506730	LOC100506730	uncharacterized LOC100506730	NR_037847	9.13344e-13	9.13344e-13	2.24998	2.24998	TUMOR up vs CONTROL
11068	201614_s_at	8607	RUVBL1	RuvB-like AAA ATPase 1	NM_003707 /// XM_005247841 /// XM_011513248 /// XM_011513249 /// XM_011513250 /// XR_92	3.16864e-14	3.16864e-14	2.24972	2.24972	TUMOR up vs CONTROL
22911	213605_s_at	---	---	---	---	3.38073e-05	3.38073e-05	2.24882	2.24882	TUMOR up vs CONTROL
19652	210246_s_at	6833	ABCC8	ATP binding cassette subfamily C member 8	NM_000352 /// NM_001287174 /// XM_011520331 /// XM_011520332 /// XM_011520333 /// XM_01	1.93673e-06	1.93673e-06	2.2485	2.2485	TUMOR up vs CONTROL
[truncated: 5,246 more rows]

## Sheet: B.
Up-Regulated Genes in SCLC				Down-Regulated Genes in SCLC
Gene Symbol	HR	CI (95%)	Logrank p value	Gene Symbol	HR	CI (95%)	Logrank p value
AGPAT5	3.23	1.66-6.27	0.00028	SEPTIN8	3.14	1.69-5.84	0.00015
ARNTL2	0.33	0.18-0.61	0.00023	ABCA1	0.36	0.19-0.69	0.0015
ASAH2B	0.29	0.15-0.57	0.00012	ABCG1	0.3	0.17-0.55	4.3e-05
C3ORF14	2.87	1.57-5.26	0.00037	ABHD5	4.3	1.79-10.32	0.0004
CCKBR	0.29	0.14-0.59	0.0003	ACAA1	0.24	0.13-0.45	1.7e-06
CADM2	2.79	1.54-5.07	0.00045	ACVRL1	0.36	0.19-0.7	0.0015
BRI3BP	0.4	0.22-0.71	0.0014	ACACB	0.16	0.08-0.33	1.2e-08
BTF3L4	3.18	1.53-6.61	0.0012	AKAP7	2.67	1.42-4.99	0.0015
TMEM267	2.62	1.44-4.77	0.0011	ANXA11	0.38	0.21-0.71	0.0017
CCP110	2.64	1.43-4.89	0.0014	ANXA5	2.8	1.52-5.15	0.00056
CPT1B	0.34	0.18-0.62	0.0003	APLP2	3.83	2.05-7.15	6.3e-06
CEP128	0.35	0.18-0.67	0.00085	ARHGAP23	0.3	0.16-0.58	0.00016
CDKN2C	2.82	1.45-5.46	0.0014	ARHGAP27	0.31	0.17-0.58	0.0001
DUT	2.9	1.53-5.48	0.00068	ARHGAP44	0.34	0.18-0.64	0.00047
DSP	0.36	0.19-0.67	0.00088	ARL6IP5	2.7	1.42-5.13	0.0016
CPEB3	0.35	0.17-0.68	0.0016	ARL8B	2.76	1.47-5.16	0.001
ESRRG	0.17	0.08-0.36	2.5e-07	ARRDC4	3.77	1.7-8.37	0.00059
FAM83F	0.31	0.16-0.6	0.00022	ATP2C2	0.36	0.2-0.65	0.00044
FBRSL1	0.24	0.13-0.47	5.1e-06	CFAP126	2.65	1.44-4.86	0.001
EML6	0.35	0.28-0.65	0.00062	COL4A2	0.31	0.15-0.65	0.001
FBXO11	0.34	0.18-0.64	0.00055	COL6A1	0.35	0.18-0.67	0.001
GDAP1	3.48	1.87-6.45	3.1e-05	CSF2RA	0.35	0.19-0.66	0.00073
GPSM2	3.3	1.66-6.53	0.00031	DAB2IP	0.37	0.19-0.7	0.0015
GPT2	0.35	0.19-0.67	0.00085	DAGLB	0.35	0.19-0.66	0.00066
FXR1	2.67	1.45-4.91	0.0011	DAPK1	0.35	0.19-0.64	0.0004
HTATSF1	0.27	0.15-0.5	5.3e-06	DKK1	2.62	1.42-4.84	0.0014
JPH3	0.35	0.19-0.64	0.00041	DKK3	0.36	0.2-0.65	0.00046
KCNH2	0.38	0.21-0.69	0.00094	DNAH1	0.31	0.15-0.62	0.0005
MARVELD3	0.34	0.18-0.64	0.00041	DNAJB4	3.07	1.65-5.69	0.00019
MBD2	3.02	1.52-6.01	0.001	DOCK6	0.35	0.19-0.65	0.00054
METTL4	3.08	1.65-5.76	0.00022	EEF1A1	3.63	1.71-7.71	0.00037
MLLT11	2.88	1.56-5.34	0.00046	EFNB2	0.37	0.2-0.68	0.00086
NACA	0.36	0.19-0.66	0.00068	EFHC2	4.3	2.1-8.77	1.5e-05
MCM2	0.39	0.21-0.72	0.0017	FLII	0.38	0.2-0.7	0.0015
MND1	2.88	1.47-5.66	0.0013	FRY	0.33	0.18-0.61	0.00024
MYB	0.39	0.22-0.71	0.0013	GAS2L1	0.33	0.18-0.61	0.00021
NUP210	0.23	0.12-0.43	1.1e-06	FN1	0.24	0.13-0.45	1.6e-06
NREP	0.3	0.15-0.61	0.00047	FERMT2	0.22	0.11-0.43	2.2e-06
PANK1	2.78	1.51-5.12	0.00062	LATS2	0.36	0.18-0.69	0.0014
OR51E2	0.38	0.21-0.7	0.0013	MAP3K7CL	2.79	1.49-5.21	0.00085
PFDN4	2.63	1.41-4.92	0.0018	PCDH12	0.35	0.17-0.69	0.0016
PNMA6A	3.16	1.67-5.98	0.0002	PDE4A	0.4	0.22-0.71	0.0014
POLE	0.31	0.16-0.58	0.00013	PIFO	3.04	1.65-5.62	0.0002
PRDM15	0.34	0.19-0.61	0.00018	PON2	2.98	1.66-5.38	0.00014
PRKRA	3.42	1.8-6.52	7.6e-05	PQLC2L (SLC66A1L)	3.25	1.69-6.24	0.00021
PSRC1	2.92	1.57-5.46	0.00045	PLXND1	0.32	0.16-0.62	0.00049
RAD51	0.28	0.15-0.52	1.4e-05	PLLP	2.66	1.47-4.79	0.00076
PIPOX	0.38	0.21-0.69	0.00096	PNPLA6	0.37	0.19-0.71	0.0019
PLCXD2	0.39	0.22-0.71	0.0014	PURA	2.67	1.41-5.04	0.0017
POLE2	0.37	0.19-0.7	0.0017	RBM43	2.73	1.47-5.08	0.00097
RNF138	3.75	1.79-7.83	0.00022	PRND	0.28	0.14-0.56	0.00012
RIMBP2	0.37	0.21-0.67	0.00058	RAB29	3.42	1.85-6.35	3.5e-05
RNFT2	0.36	0.18-0.69	0.0015	S100A16	2.56	1.4-4.66	0.0015
SALL2	0.36	0.19-0.69	0.0015	RPS6KA2	0.23	0.11-0.48	2e-05
SGO2 (SGOL2)	0.34	0.18-0.63	0.00033	SEMA3E	0.37	0.2-0.67	0.00077
SHISA9	0.37	0.2-0.69	0.0011	SEMA3G	0.37	0.2-0.67	0.00079
SLC39A6	2.6	1.42-4.75	0.0013	SGCG	0.36	0.2-0.67	0.00072
SYNJ2	0.26	0.14-0.49	9.1e-06	SBDS (SBDS /// SBDSP1)	2.66	1.45-4.9	0.0011
STRBP	0.34	0.18-0.64	0.00045	SLC24A1	0.29	0.15-0.55	6.6e-05
SSX2IP	0.38	0.21-0.69	0.0011	SLIT3	0.33	0.17-0.64	0.0006
TFAP2B	2.49	1.39-4.47	0.0015	SNRK	0.34	0.17-0.69	0.0016
TRIM45	0.3	0.15-0.64	0.00084	SLC8A1	0.4	0.22-0.72	0.0018
WDR27	0.39	0.21-0.72	0.0017	SPRED2	0.34	0.18-0.62	0.00029
ZBED8	2.98	1.62-5.47	0.00024	SPTBN1	0.34	0.18-0.65	0.00063
ZFP1	3.13	1.65-5.92	0.00022	STON1	0.37	0.2-0.68	0.00093
ZNF184	5.49	2.13-14.17	9.9e-05	SOCS2	0.37	0.2-0.69	0.0011
ZNF595	3.04	1.63-5.64	0.00023	SULT1A1	0.39	0.21-0.71	0.0014
ZC3H8	2.75	1.52-4.99	0.00056	TJP1	0.29	0.15-0.58	0.00016
ZNF107	2.78	1.5-5.17	0.00077	TMEM159 (LDAF1)	2.97	1.6-5.5	0.0003
				TMEM219	2.8	1.53-5.11	0.0005
				TLCD2	0.33	0.17-0.63	0.00046
				YAP1	0.21	0.11-0.41	4.8e-07
				ZBBX	2.88	1.53-5.41	0.00062
				USO1	3.1	1.47-6.52	0.0018
				ERG	0.38	0.21-0.7	0.0012
				EVA1C	2.85	1.46-5.54	0.0013
				EVC	0.37	0.2-0.7	0.0013
				GLUD2	0.39	0.21-0.71	0.0014
				GNAL	0.38	0.21-0.69	0.0011
				HNMT	2.92	1.55-5.48	0.00051
				IL16	0.36	0.18-0.7	0.0016
				ITGB1 (ITGB1 /// ITGB1P1)	3.95	2.08-7.51	7.3e-06
				KCNK6	0.35	0.18-0.67	0.00096
				KLF15	0.35	0.19-0.67	0.00085
				KLF9	0.35	0.19-0.67	0.00086
				MYC	0.31	0.16-0.6	0.0002
				MYO5C	0.26	0.14-0.49	8.7e-06
				NAT1	0.18	0.07-0.47	8e-05
				NEDD4L	0.36	0.19-0.66	0.00064
				NOTCH4	0.3	0.15-0.58	0.00019
				NR2F2	3.22	1.68-6.17	0.00022
				OTUD1	2.76	1.48-5.15	0.00088
				NR1H3	0.37	0.2-0.69	0.0011
				OSTM1	2.79	1.47-5.31	0.0011
				TRIM6-TRIM34	0.3	0.17-0.55	3.8e-05
				TTC7A	0.27	0.14-0.53	4.3e-05
				TMEM9B	3.43	1.51-7.79	0.0018
				ZMYM6NB (TMEM35B)	3.44	1.74-6.81	0.00018
				ZNF597	2.78	1.51-5.09	0.0006
				ZYX	0.35	0.19-0.66	0.00064
				CA3	3.35	1.81-6.2	4.8e-05
				C14orf28	3.44	1.83-6.47	4.8e-05
				MGLL	0.29	0.15-0.55	6.1e-05
				LEPR	0.32	0.17-0.61	0.00025

## Sheet: C.
Variables in the Equation
	B	SE	Wald	df	Sig.	Exp(B)	95.0% CI for Exp(B)
							Lower	Upper
AGPAT5	0.0433015	0.0172862	6.27492	1	0.0122459	1.04425	1.00947	1.08024
Variables in the Equation
	B	SE	Wald	df	Sig.	Exp(B)	95.0% CI for Exp(B)
							Lower	Upper
ZNF184	0.0411292	0.0273243	2.26569	1	0.132267	1.04199	0.987651	1.09931
Variables in the Equation
	B	SE	Wald	df	Sig.	Exp(B)	95.0% CI for Exp(B)
							Lower	Upper
ARNTL2	1.04166	1.30851	0.633728	1	0.425991	2.83393	0.218064	36.8293
Variables in the Equation
	B	SE	Wald	df	Sig.	Exp(B)	95.0% CI for Exp(B)
							Lower	Upper
ASAH2B	-1.68405	0.6543	6.62454	1	0.0100583	0.185621	0.0514856	0.669218
Variables in the Equation
	B	SE	Wald	df	Sig.	Exp(B)	95.0% CI for Exp(B)
							Lower	Upper
C3ORF14	0.0124733	0.00580915	4.6104	1	0.0317786	1.01255	1.00109	1.02415
Variables in the Equation
	B	SE	Wald	df	Sig.	Exp(B)	95.0% CI for Exp(B)
							Lower	Upper
CCKBR	-0.0743389	0.0437297	2.88987	1	0.0891382	0.928357	0.852103	1.01143
Variables in the Equation
	B	SE	Wald	df	Sig.	Exp(B)	95.0% CI for Exp(B)
							Lower	Upper
CADM2	-0.113599	0.140577	0.653019	1	0.419035	0.892615	0.67765	1.17577
Variables in the Equation
	B	SE	Wald	df	Sig.	Exp(B)	95.0% CI for Exp(B)
							Lower	Upper
BRI3BP	-0.0260623	0.0176753	2.17418	1	0.140345	0.974274	0.941101	1.00862
Variables in the Equation
	B	SE	Wald	df	Sig.	Exp(B)	95.0% CI for Exp(B)
							Lower	Upper
BTF3L4	0.0629535	0.0188076	11.204	1	0.000816213	1.06498	1.02643	1.10497
Variables in the Equation
	B	SE	Wald	df	Sig.	Exp(B)	95.0% CI for Exp(B)
							Lower	Upper
TMEM267	0.156503	0.0460111	11.5697	1	0.000670368	1.16941	1.06857	1.27977
Variables in the Equation
	B	SE	Wald	df	Sig.	Exp(B)	95.0% CI for Exp(B)
							Lower	Upper
CCP110	0.0392905	0.0237844	2.72891	1	0.0985466	1.04007	0.992701	1.08971
Variables in the Equation
	B	SE	Wald	df	Sig.	Exp(B)	95.0% CI for Exp(B)
							Lower	Upper
CPT1B	-0.461812	0.314752	2.15274	1	0.142316	0.630141	0.340032	1.16777
Variables in the Equation
	B	SE	Wald	df	Sig.	Exp(B)	95.0% CI for Exp(B)
							Lower	Upper
CEP128	-0.0385588	0.0814966	0.223855	1	0.636118	0.962175	0.820133	1.12882
Variables in the Equation
	B	SE	Wald	df	Sig.	Exp(B)	95.0% CI for Exp(B)
							Lower	Upper
CDKN2C	0.012999	0.00309286	17.6644	1	2.63509e-05	1.01308	1.00696	1.01924
Variables in the Equation
	B	SE	Wald	df	Sig.	Exp(B)	95.0% CI for Exp(B)
							Lower	Upper
DUT	0.0721907	0.0392054	3.39055	1	0.065571	1.07486	0.99536	1.16071
Variables in the Equation
	B	SE	Wald	df	Sig.	Exp(B)	95.0% CI for Exp(B)
							Lower	Upper
DSP	-0.00465337	0.00740904	0.394468	1	0.52996	0.995357	0.981008	1.00992
Variables in the Equation
	B	SE	Wald	df	Sig.	Exp(B)	95.0% CI for Exp(B)
							Lower	Upper
CPEB3	-0.76313	0.333466	5.23714	1	0.0221095	0.466205	0.24251	0.896238
Variables in the Equation
	B	SE	Wald	df	Sig.	Exp(B)	95.0% CI for Exp(B)
							Lower	Upper
ESRRG	-3.37625	1.58719	4.52491	1	0.0334048	0.0341753	0.00152297	0.766892
Variables in the Equation
	B	SE	Wald	df	Sig.	Exp(B)	95.0% CI for Exp(B)
							Lower	Upper
FAM83F	-0.11014	0.0455903	5.83636	1	0.0156983	0.895709	0.819144	0.97943
Variables in the Equation
	B	SE	Wald	df	Sig.	Exp(B)	95.0% CI for Exp(B)
							Lower	Upper
FBRSL1	-0.110397	0.0327582	11.3574	1	0.000751497	0.895478	0.839791	0.954858
Variables in the Equation
	B	SE	Wald	df	Sig.	Exp(B)	95.0% CI for Exp(B)
							Lower	Upper
EML6	-0.107936	0.0908123	1.41268	1	0.234612	0.897685	0.751319	1.07256
Variables in the Equation
	B	SE	Wald	df	Sig.	Exp(B)	95.0% CI for Exp(B)
							Lower	Upper
FBXO11	-0.0835416	0.029256	8.15408	1	0.00429644	0.919853	0.868592	0.974139
Variables in the Equation
	B	SE	Wald	df	Sig.	Exp(B)	95.0% CI for Exp(B)
							Lower	Upper
GDAP1	0.227867	0.121543	3.51481	1	0.0608228	1.25592	0.9897	1.59375
Variables in the Equation
	B	SE	Wald	df	Sig.	Exp(B)	95.0% CI for Exp(B)
							Lower	Upper
GPSM2	0.0526857	0.0195604	7.25488	1	0.00707084	1.0541	1.01445	1.09529
Variables in the Equation
	B	SE	Wald	df	Sig.	Exp(B)	95.0% CI for Exp(B)
							Lower	Upper
GPT2	-0.0564927	0.0213369	7.01009	1	0.00810515	0.945073	0.906366	0.985434
Variables in the Equation
	B	SE	Wald	df	Sig.	Exp(B)	95.0% CI for Exp(B)
							Lower	Upper
FXR1	0.0826668	0.0341836	5.84825	1	0.0155925	1.08618	1.01579	1.16145
Variables in the Equation
	B	SE	Wald	df	Sig.	Exp(B)	95.0% CI for Exp(B)
							Lower	Upper
HTATSF1	-0.222301	0.0624467	12.6726	1	0.000371059	0.800674	0.708437	0.904921
Variables in the Equation
	B	SE	Wald	df	Sig.	Exp(B)	95.0% CI for Exp(B)
							Lower	Upper
JPH3	-0.128027	0.072546	3.11441	1	0.0776025	0.87983	0.763216	1.01426
Variables in the Equation
	B	SE	Wald	df	Sig.	Exp(B)	95.0% CI for Exp(B)
							Lower	Upper
KCNH2	-0.0630407	0.0484777	1.69106	1	0.193462	0.938905	0.853803	1.03249
Variables in the Equation
	B	SE	Wald	df	Sig.	Exp(B)	95.0% CI for Exp(B)
							Lower	Upper
MARVELD3	-0.253956	0.135316	3.52223	1	0.060551	0.775726	0.595013	1.01132
Variables in the Equation
	B	SE	Wald	df	Sig.	Exp(B)	95.0% CI for Exp(B)
							Lower	Upper
MBD2	0.0531156	0.0277505	3.66356	1	0.0556147	1.05455	0.998726	1.1135
Variables in the Equation
	B	SE	Wald	df	Sig.	Exp(B)	95.0% CI for Exp(B)
							Lower	Upper
METTL4	0.108281	0.0380713	8.08926	1	0.00445283	1.11436	1.03424	1.20069
Variables in the Equation
	B	SE	Wald	df	Sig.	Exp(B)	95.0% CI for Exp(B)
							Lower	Upper
MLLT11	0.00959866	0.00408998	5.5078	1	0.0189319	1.00964	1.00158	1.01777
Variables in the Equation
	B	SE	Wald	df	Sig.	Exp(B)	95.0% CI for Exp(B)
							Lower	Upper
NACA	-0.053889	0.224835	0.0574479	1	0.810576	0.947537	0.609841	1.47223
Variables in the Equation
	B	SE	Wald	df	Sig.	Exp(B)	95.0% CI for Exp(B)
							Lower	Upper
MCM2	-0.00816424	0.00372761	4.797	1	0.0285093	0.991869	0.984649	0.999142
Variables in the Equation
	B	SE	Wald	df	Sig.	Exp(B)	95.0% CI for Exp(B)
							Lower	Upper
MND1	0.0613203	0.0244816	6.27378	1	0.0122537	1.06324	1.01343	1.1155
Variables in the Equation
	B	SE	Wald	df	Sig.	Exp(B)	95.0% CI for Exp(B)
							Lower	Upper
MYB	-0.234735	0.651228	0.129924	1	0.718511	0.79078	0.220663	2.83388
Variables in the Equation
	B	SE	Wald	df	Sig.	Exp(B)	95.0% CI for Exp(B)
							Lower	Upper
NUP210	-0.00218146	0.0124057	0.0309211	1	0.860417	0.997821	0.973852	1.02238
Variables in the Equation
	B	SE	Wald	df	Sig.	Exp(B)	95.0% CI for Exp(B)
							Lower	Upper
NREP	-1.59489	2.78786	0.327282	1	0.567264	0.20293	0.000859641	47.9044
Variables in the Equation
	B	SE	Wald	df	Sig.	Exp(B)	95.0% CI for Exp(B)
							Lower	Upper
PANK1	1.13195	0.34199	10.9554	1	0.000933311	3.1017	1.58671	6.06321
Variables in the Equation
	B	SE	Wald	df	Sig.	Exp(B)	95.0% CI for Exp(B)
							Lower	Upper
OR51E2	0.0208316	0.0520415	0.16023	1	0.688945	1.02105	0.922039	1.13069
Variables in the Equation
	B	SE	Wald	df	Sig.	Exp(B)	95.0% CI for Exp(B)
							Lower	Upper
PFDN4	0.0211648	0.00610381	12.0234	1	0.000525379	1.02139	1.00924	1.03368
Variables in the Equation
	B	SE	Wald	df	Sig.	Exp(B)	95.0% CI for Exp(B)
							Lower	Upper
PNMA6A	0.110543	0.0489772	5.09422	1	0.0240058	1.11688	1.01466	1.22941
Variables in the Equation
	B	SE	Wald	df	Sig.	Exp(B)	95.0% CI for Exp(B)
							Lower	Upper
POLE	-0.0518807	0.0190207	7.43973	1	0.00637995	0.949442	0.914699	0.985505
Variables in the Equation
	B	SE	Wald	df	Sig.	Exp(B)	95.0% CI for Exp(B)
							Lower	Upper
PRDM15	-4.7362	3.36219	1.98434	1	0.158934	0.00877192	1.20558e-05	6.38252
Variables in the Equation
	B	SE	Wald	df	Sig.	Exp(B)	95.0% CI for Exp(B)
							Lower	Upper
PRKRA	0.0575159	0.0172974	11.0564	1	0.000883803	1.0592	1.02389	1.09573
Variables in the Equation
	B	SE	Wald	df	Sig.	Exp(B)	95.0% CI for Exp(B)
							Lower	Upper
PSRC1	0.0939895	0.0468301	4.02818	1	0.0447462	1.09855	1.00221	1.20415
Variables in the Equation
	B	SE	Wald	df	Sig.	Exp(B)	95.0% CI for Exp(B)
							Lower	Upper
RAD51	-3.60433	2.08972	2.97491	1	0.0845646	0.0272056	0.000452779	1.63467
Variables in the Equation
	B	SE	Wald	df	Sig.	Exp(B)	95.0% CI for Exp(B)
							Lower	Upper
PIPOX	-0.0157711	0.0331088	0.226903	1	0.63383	0.984353	0.922504	1.05035
Variables in the Equation
	B	SE	Wald	df	Sig.	Exp(B)	95.0% CI for Exp(B)
							Lower	Upper
PLCXD2	-0.955372	0.646366	2.18468	1	0.13939	0.384669	0.108368	1.36545
Variables in the Equation
	B	SE	Wald	df	Sig.	Exp(B)	95.0% CI for Exp(B)
							Lower	Upper
POLE2	-0.458645	0.46461	0.974486	1	0.323564	0.63214	0.254294	1.57141
Variables in the Equation
	B	SE	Wald	df	Sig.	Exp(B)	95.0% CI for Exp(B)
							Lower	Upper
RNF138	0.0585115	0.0186018	9.89398	1	0.0016582	1.06026	1.0223	1.09963
Variables in the Equation
	B	SE	Wald	df	Sig.	Exp(B)	95.0% CI for Exp(B)
							Lower	Upper
RIMBP2	-0.0835025	0.0374644	4.96777	1	0.0258239	0.919889	0.854763	0.989977
Variables in the Equation
	B	SE	Wald	df	Sig.	Exp(B)	95.0% CI for Exp(B)
							Lower	Upper
RNFT2	-0.138506	0.0708981	3.81654	1	0.050749	0.870658	0.757703	1.00045
Variables in the Equation
	B	SE	Wald	df	Sig.	Exp(B)	95.0% CI for Exp(B)
							Lower	Upper
SALL2	-0.068409	0.0372134	3.37931	1	0.0660197	0.933878	0.868189	1.00454
Variables in the Equation
	B	SE	Wald	df	Sig.	Exp(B)	95.0% CI for Exp(B)
							Lower	Upper
SGO2	-4.81091	12.2465	0.154323	1	0.694438	0.00814043	3.06472e-13	2.16224e+08
Variables in the Equation
	B	SE	Wald	df	Sig.	Exp(B)	95.0% CI for Exp(B)
							Lower	Upper
SHISA9	-0.126793	0.0933914	1.8432	1	0.174576	0.880916	0.733567	1.05786
Variables in the Equation
	B	SE	Wald	df	Sig.	Exp(B)	95.0% CI for Exp(B)
							Lower	Upper
SLC39A6	0.0177807	0.00989653	3.22799	1	0.0723896	1.01794	0.998385	1.03788
Variables in the Equation
	B	SE	Wald	df	Sig.	Exp(B)	95.0% CI for Exp(B)
							Lower	Upper
SYNJ2	-0.12353	0.0672478	3.37432	1	0.0662199	0.883796	0.774659	1.00831
Variables in the Equation
	B	SE	Wald	df	Sig.	Exp(B)	95.0% CI for Exp(B)
							Lower	Upper
STRBP	-0.338237	0.126081	7.19681	1	0.00730334	0.713026	0.55691	0.912906
Variables in the Equation
	B	SE	Wald	df	Sig.	Exp(B)	95.0% CI for Exp(B)
							Lower	Upper
SSX2IP	-1.43157	0.516725	7.67547	1	0.00559765	0.238934	0.0867844	0.657832
Variables in the Equation
	B	SE	Wald	df	Sig.	Exp(B)	95.0% CI for Exp(B)
							Lower	Upper
TFAP2B	0.00639139	0.00969589	0.434526	1	0.509776	1.00641	0.987467	1.02572
Variables in the Equation
	B	SE	Wald	df	Sig.	Exp(B)	95.0% CI for Exp(B)
							Lower	Upper
TRIM45	-1.19346	0.5634	4.48728	1	0.034148	0.30317	0.100489	0.914647
Variables in the Equation
	B	SE	Wald	df	Sig.	Exp(B)	95.0% CI for Exp(B)
							Lower	Upper
WDR27	-0.125387	0.161282	0.604414	1	0.436899	0.882155	0.643075	1.21012
Variables in the Equation
	B	SE	Wald	df	Sig.	Exp(B)	95.0% CI for Exp(B)
							Lower	Upper
ZBED8	0.146107	0.0463709	9.92779	1	0.00162802	1.15732	1.05678	1.26743
Variables in the Equation
	B	SE	Wald	df	Sig.	Exp(B)	95.0% CI for Exp(B)
							Lower	Upper
ZFP1	0.128601	0.052755	5.94239	1	0.014781	1.13724	1.02552	1.26112
Variables in the Equation
	B	SE	Wald	df	Sig.	Exp(B)	95.0% CI for Exp(B)
							Lower	Upper
ZNF595	0.278885	0.117	5.68168	1	0.0171429	1.32166	1.05082	1.6623
Variables in the Equation
	B	SE	Wald	df	Sig.	Exp(B)	95.0% CI for Exp(B)
							Lower	Upper
ZC3H8	0.167697	0.0489946	11.7153	1	0.00061989	1.18258	1.0743	1.30177
Variables in the Equation
	B	SE	Wald	df	Sig.	Exp(B)	95.0% CI for Exp(B)
							Lower	Upper
ZNF107	0.0917133	0.0702259	1.70557	1	0.191561	1.09605	0.955112	1.25779
Variables in the Equation
	B	SE	Wald	df	Sig.	Exp(B)	95,0% CI for Exp(B)
							Lower	Upper
SEPTIN8	0.0691122	0.0296167	5.44548	1	0.019619	1.07156	1.01113	1.1356
Variables in the Equation
	B	SE	Wald	df	Sig.	Exp(B)	95,0% CI for Exp(B)
							Lower	Upper
ABCA1	-0.0608952	0.0716847	0.721626	1	0.395611	0.940922	0.81759	1.08286
Variables in the Equation
	B	SE	Wald	df	Sig.	Exp(B)	95,0% CI for Exp(B)
							Lower	Upper
ABCG1	-0.752677	0.415838	3.27618	1	0.0702922	0.471104	0.208523	1.06434
Variables in the Equation
	B	SE	Wald	df	Sig.	Exp(B)	95,0% CI for Exp(B)
							Lower	Upper
ABHD5	0.21192	0.0919977	5.30626	1	0.021249	1.23605	1.03211	1.48028
Variables in the Equation
	B	SE	Wald	df	Sig.	Exp(B)	95,0% CI for Exp(B)
							Lower	Upper
ACAA1	-0.514421	0.326506	2.4823	1	0.115134	0.597847	0.315259	1.13374
Variables in the Equation
	B	SE	Wald	df	Sig.	Exp(B)	95,0% CI for Exp(B)
							Lower	Upper
ACVRL1	-0.0523024	0.088721	0.347528	1	0.555516	0.949042	0.797565	1.12929
Variables in the Equation
	B	SE	Wald	df	Sig.	Exp(B)	95,0% CI for Exp(B)
							Lower	Upper
ACACB	-0.230656	0.146547	2.47729	1	0.115501	0.794012	0.59578	1.0582
Variables in the Equation
	B	SE	Wald	df	Sig.	Exp(B)	95,0% CI for Exp(B)
							Lower	Upper
AKAP7	0.355339	0.192392	3.41123	1	0.0647543	1.42666	0.978492	2.08011
Variables in the Equation
	B	SE	Wald	df	Sig.	Exp(B)	95,0% CI for Exp(B)
							Lower	Upper
ANXA11	-0.00787951	0.0158011	0.248669	1	0.618014	0.992151	0.961896	1.02336
Variables in the Equation
	B	SE	Wald	df	Sig.	Exp(B)	95,0% CI for Exp(B)
							Lower	Upper
ANXA5	0.00587019	0.00257936	5.17943	1	0.0228559	1.00589	1.00082	1.01099
Variables in the Equation
	B	SE	Wald	df	Sig.	Exp(B)	95,0% CI for Exp(B)
							Lower	Upper
APLP2	0.0216037	0.0156592	1.90335	1	0.167704	1.02184	0.990953	1.05369
Variables in the Equation
	B	SE	Wald	df	Sig.	Exp(B)	95,0% CI for Exp(B)
							Lower	Upper
ARHGAP23	-0.110333	0.0617847	3.18897	1	0.0741365	0.895536	0.793399	1.01082
Variables in the Equation
	B	SE	Wald	df	Sig.	Exp(B)	95,0% CI for Exp(B)
							Lower	Upper
ARHGAP27	-0.952753	0.310532	9.41345	1	0.00215399	0.385678	0.209845	0.708842
Variables in the Equation
	B	SE	Wald	df	Sig.	Exp(B)	95,0% CI for Exp(B)
							Lower	Upper
ARHGAP44	-0.184498	0.109874	2.81964	1	0.0931174	0.831521	0.670422	1.03133
Variables in the Equation
	B	SE	Wald	df	Sig.	Exp(B)	95,0% CI for Exp(B)
							Lower	Upper
ARL6IP5	0.0114423	0.00705866	2.62773	1	0.105012	1.01151	0.99761	1.0256
Variables in the Equation
	B	SE	Wald	df	Sig.	Exp(B)	95,0% CI for Exp(B)
							Lower	Upper
ARL8B	0.045067	0.0206576	4.75947	1	0.0291374	1.0461	1.00459	1.08932
Variables in the Equation
	B	SE	Wald	df	Sig.	Exp(B)	95,0% CI for Exp(B)
							Lower	Upper
ARRDC4	0.106842	0.0538684	3.93386	1	0.0473231	1.11276	1.00126	1.23667
Variables in the Equation
	B	SE	Wald	df	Sig.	Exp(B)	95,0% CI for Exp(B)
							Lower	Upper
ATP2C2	-0.180512	0.135414	1.77699	1	0.182519	0.834843	0.640236	1.0886
Variables in the Equation
	B	SE	Wald	df	Sig.	Exp(B)	95,0% CI for Exp(B)
							Lower	Upper
CFAP126	0.12959	0.0507593	6.51797	1	0.010679	1.13836	1.03056	1.25744
Variables in the Equation
	B	SE	Wald	df	Sig.	Exp(B)	95,0% CI for Exp(B)
							Lower	Upper
COL4A2	-0.00327724	0.00392344	0.69772	1	0.403551	0.996728	0.989093	1.00442
Variables in the Equation
	B	SE	Wald	df	Sig.	Exp(B)	95,0% CI for Exp(B)
							Lower	Upper
COL6A1	0.000367662	0.00490386	0.0056211	1	0.940235	1.00037	0.990799	1.01003
Variables in the Equation
	B	SE	Wald	df	Sig.	Exp(B)	95,0% CI for Exp(B)
							Lower	Upper
CSF2RA	-2.79161	1.91272	2.13014	1	0.144428	0.0613227	0.00144383	2.60452
Variables in the Equation
	B	SE	Wald	df	Sig.	Exp(B)	95,0% CI for Exp(B)
							Lower	Upper
DAB2IP	-0.251872	0.118326	4.53104	1	0.0332854	0.777344	0.616445	0.980241
Variables in the Equation
	B	SE	Wald	df	Sig.	Exp(B)	95,0% CI for Exp(B)
							Lower	Upper
DAGLB	-0.408021	0.238218	2.93371	1	0.0867478	0.664965	0.416895	1.06064
Variables in the Equation
	B	SE	Wald	df	Sig.	Exp(B)	95,0% CI for Exp(B)
							Lower	Upper
DAPK1	-0.0491611	0.0221726	4.916	1	0.0266091	0.952028	0.911541	0.994313
Variables in the Equation
	B	SE	Wald	df	Sig.	Exp(B)	95,0% CI for Exp(B)
							Lower	Upper
DKK1	-0.0586179	0.0986468	0.353097	1	0.552365	0.943067	0.777274	1.14422
Variables in the Equation
	B	SE	Wald	df	Sig.	Exp(B)	95,0% CI for Exp(B)
							Lower	Upper
DKK3	-0.00405597	0.0603918	0.00451058	1	0.946454	0.995952	0.884775	1.1211
Variables in the Equation
	B	SE	Wald	df	Sig.	Exp(B)	95,0% CI for Exp(B)
							Lower	Upper
DNAH1	-0.648023	0.364058	3.1684	1	0.0750759	0.523079	0.25626	1.06771
Variables in the Equation
	B	SE	Wald	df	Sig.	Exp(B)	95,0% CI for Exp(B)
							Lower	Upper
DNAJB4	0.115088	0.0416848	7.62261	1	0.00576409	1.12197	1.03395	1.21749
Variables in the Equation
	B	SE	Wald	df	Sig.	Exp(B)	95,0% CI for Exp(B)
							Lower	Upper
DOCK6	-0.0905154	0.0561726	2.59655	1	0.107097	0.91346	0.81823	1.01977
Variables in the Equation
	B	SE	Wald	df	Sig.	Exp(B)	95,0% CI for Exp(B)
							Lower	Upper
EEF1A1	0.00171288	0.000469278	13.3227	1	0.000262214	1.00171	1.00079	1.00264
Variables in the Equation
	B	SE	Wald	df	Sig.	Exp(B)	95,0% CI for Exp(B)
							Lower	Upper
EFNB2	-0.0805687	0.0346833	5.39625	1	0.0201801	0.922592	0.86196	0.987488
Variables in the Equation
	B	SE	Wald	df	Sig.	Exp(B)	95,0% CI for Exp(B)
							Lower	Upper
EFHC2	0.877415	0.232675	14.2203	1	0.000162607	2.40467	1.52406	3.79411
Variables in the Equation
	B	SE	Wald	df	Sig.	Exp(B)	95,0% CI for Exp(B)
							Lower	Upper
FLII	-0.0476141	0.0246157	3.74149	1	0.053077	0.953502	0.908591	1.00063
Variables in the Equation
	B	SE	Wald	df	Sig.	Exp(B)	95,0% CI for Exp(B)
							Lower	Upper
FRY	-0.029855	0.0515246	0.335742	1	0.562297	0.970586	0.877357	1.07372
Variables in the Equation
	B	SE	Wald	df	Sig.	Exp(B)	95,0% CI for Exp(B)
							Lower	Upper
GAS2L1	-0.386339	0.295042	1.71462	1	0.190387	0.67954	0.381131	1.21159
Variables in the Equation
	B	SE	Wald	df	Sig.	Exp(B)	95,0% CI for Exp(B)
							Lower	Upper
FN1	-0.000587641	0.0019839	0.0877371	1	0.767074	0.999413	0.995534	1.00331
Variables in the Equation
	B	SE	Wald	df	Sig.	Exp(B)	95,0% CI for Exp(B)
							Lower	Upper
FERMT2	-0.865467	0.487418	3.15281	1	0.0757964	0.420855	0.161898	1.09402
Variables in the Equation
	B	SE	Wald	df	Sig.	Exp(B)	95,0% CI for Exp(B)
							Lower	Upper
LATS2	0.100746	0.126603	0.63324	1	0.426169	1.106	0.862956	1.41748
Variables in the Equation
	B	SE	Wald	df	Sig.	Exp(B)	95,0% CI for Exp(B)
							Lower	Upper
MAP3K7CL	0.0170946	0.062417	0.0750086	1	0.784179	1.01724	0.900108	1.14962
Variables in the Equation
	B	SE	Wald	df	Sig.	Exp(B)	95,0% CI for Exp(B)
							Lower	Upper
PCDH12	0.0468808	0.112284	0.174322	1	0.676299	1.048	0.840976	1.30598
Variables in the Equation
	B	SE	Wald	df	Sig.	Exp(B)	95,0% CI for Exp(B)
							Lower	Upper
PDE4A	-0.139112	0.151559	0.84249	1	0.358686	0.87013	0.646512	1.17109
Variables in the Equation
	B	SE	Wald	df	Sig.	Exp(B)	95,0% CI for Exp(B)
							Lower	Upper
PIFO	0.118519	0.0367786	10.3846	1	0.00127073	1.12583	1.04753	1.20998
Variables in the Equation
	B	SE	Wald	df	Sig.	Exp(B)	95,0% CI for Exp(B)
							Lower	Upper
PON2	0.0624165	0.0399543	2.44046	1	0.118241	1.06441	0.984233	1.15111
Variables in the Equation
	B	SE	Wald	df	Sig.	Exp(B)	95,0% CI for Exp(B)
							Lower	Upper
SLC66A1L	2.55373	1.36998	3.47476	1	0.0623118	12.855	0.876892	188.451
Variables in the Equation
	B	SE	Wald	df	Sig.	Exp(B)	95,0% CI for Exp(B)
							Lower	Upper
PLXND1	-0.0216304	0.0123456	3.06976	1	0.0797611	0.978602	0.955207	1.00257
Variables in the Equation
	B	SE	Wald	df	Sig.	Exp(B)	95,0% CI for Exp(B)
							Lower	Upper
PLLP	0.0589126	0.0213516	7.61299	1	0.00579492	1.06068	1.01721	1.10601
Variables in the Equation
	B	SE	Wald	df	Sig.	Exp(B)	95,0% CI for Exp(B)
							Lower	Upper
PNPLA6	-0.124101	0.0757576	2.68349	1	0.101393	0.88329	0.76141	1.02468
Variables in the Equation
	B	SE	Wald	df	Sig.	Exp(B)	95,0% CI for Exp(B)
							Lower	Upper
PURA	0.168472	0.0954993	3.11209	1	0.077713	1.18349	0.98147	1.4271
Variables in the Equation
	B	SE	Wald	df	Sig.	Exp(B)	95,0% CI for Exp(B)
							Lower	Upper
RBM43	0.4348	0.14335	9.19989	1	0.0024203	1.54465	1.1663	2.04574
Variables in the Equation
	B	SE	Wald	df	Sig.	Exp(B)	95,0% CI for Exp(B)
							Lower	Upper
PRND	0.0260017	0.184428	0.0198769	1	0.887881	1.02634	0.715002	1.47325
Variables in the Equation
	B	SE	Wald	df	Sig.	Exp(B)	95,0% CI for Exp(B)
							Lower	Upper
RAB29	0.582542	0.164131	12.5971	1	0.000386341	1.79058	1.29803	2.47004
Variables in the Equation
	B	SE	Wald	df	Sig.	Exp(B)	95,0% CI for Exp(B)
							Lower	Upper
S100A16	5.67852e-05	0.0047849	0.000140839	1	0.990531	1.00006	0.990722	1.00948
Variables in the Equation
	B	SE	Wald	df	Sig.	Exp(B)	95,0% CI for Exp(B)
							Lower	Upper
RPS6KA2	-0.131178	0.0507542	6.68001	1	0.00975003	0.877062	0.794014	0.968796
Variables in the Equation
	B	SE	Wald	df	Sig.	Exp(B)	95,0% CI for Exp(B)
							Lower	Upper
SEMA3E	-0.111021	0.150422	0.544735	1	0.460477	0.89492	0.666415	1.20178
Variables in the Equation
	B	SE	Wald	df	Sig.	Exp(B)	95,0% CI for Exp(B)
							Lower	Upper
SEMA3G	0.114921	0.103041	1.24386	1	0.264728	1.12178	0.916643	1.37284
Variables in the Equation
	B	SE	Wald	df	Sig.	Exp(B)	95,0% CI for Exp(B)
							Lower	Upper
SGCG	-0.145358	0.121213	1.43806	1	0.230454	0.864713	0.68186	1.0966
Variables in the Equation
	B	SE	Wald	df	Sig.	Exp(B)	95,0% CI for Exp(B)
							Lower	Upper
SBDS	0.0392763	0.0123921	10.0455	1	0.0015272	1.04006	1.0151	1.06563
Variables in the Equation
	B	SE	Wald	df	Sig.	Exp(B)	95,0% CI for Exp(B)
							Lower	Upper
SLC24A1	-0.247461	0.296072	0.698582	1	0.40326	0.780781	0.437031	1.39491
Variables in the Equation
	B	SE	Wald	df	Sig.	Exp(B)	95,0% CI for Exp(B)
							Lower	Upper
SLIT3	-0.0742059	0.0504673	2.16201	1	0.14146	0.92848	0.841037	1.02502
Variables in the Equation
	B	SE	Wald	df	Sig.	Exp(B)	95,0% CI for Exp(B)
							Lower	Upper
SNRK	0.0418632	0.0726604	0.331946	1	0.564515	1.04275	0.904341	1.20235
Variables in the Equation
	B	SE	Wald	df	Sig.	Exp(B)	95,0% CI for Exp(B)
							Lower	Upper
SLC8A1	-0.0710944	0.09155	0.603052	1	0.437416	0.931374	0.778389	1.11443
Variables in the Equation
	B	SE	Wald	df	Sig.	Exp(B)	95,0% CI for Exp(B)
							Lower	Upper
SPRED2	-0.113	0.0562153	4.04063	1	0.0444172	0.89315	0.799971	0.997184
Variables in the Equation
	B	SE	Wald	df	Sig.	Exp(B)	95,0% CI for Exp(B)
							Lower	Upper
SPTBN1	-0.0250663	0.0174831	2.05562	1	0.151645	0.975245	0.942393	1.00924
Variables in the Equation
	B	SE	Wald	df	Sig.	Exp(B)	95,0% CI for Exp(B)
							Lower	Upper
STON1	-0.281051	0.226357	1.54164	1	0.214374	0.75499	0.484469	1.17657
Variables in the Equation
	B	SE	Wald	df	Sig.	Exp(B)	95,0% CI for Exp(B)
							Lower	Upper
SOCS2	-0.393159	0.333735	1.38782	1	0.238773	0.674921	0.350895	1.29816
Variables in the Equation
	B	SE	Wald	df	Sig.	Exp(B)	95,0% CI for Exp(B)
							Lower	Upper
SULT1A1	-0.082113	0.155037	0.280513	1	0.596365	0.921168	0.679784	1.24826
Variables in the Equation
	B	SE	Wald	df	Sig.	Exp(B)	95,0% CI for Exp(B)
							Lower	Upper
TJP1	-0.0233562	0.0507242	0.212019	1	0.64519	0.976914	0.884464	1.07903
Variables in the Equation
	B	SE	Wald	df	Sig.	Exp(B)	95,0% CI for Exp(B)
							Lower	Upper
LDAF1	0.0610006	0.0188854	10.4331	1	0.00123777	1.0629	1.02428	1.10298
Variables in the Equation
	B	SE	Wald	df	Sig.	Exp(B)	95,0% CI for Exp(B)
							Lower	Upper
TMEM219	0.023757	0.0106776	4.95035	1	0.0260853	1.02404	1.00283	1.0457
Variables in the Equation
	B	SE	Wald	df	Sig.	Exp(B)	95,0% CI for Exp(B)
							Lower	Upper
TLCD2	-0.246774	0.518483	0.226531	1	0.634108	0.781318	0.282809	2.15855
Variables in the Equation
	B	SE	Wald	df	Sig.	Exp(B)	95,0% CI for Exp(B)
							Lower	Upper
YAP1	-0.202574	0.165697	1.49465	1	0.221496	0.816626	0.590177	1.12996
Variables in the Equation
	B	SE	Wald	df	Sig.	Exp(B)	95,0% CI for Exp(B)
							Lower	Upper
ZBBX	2.38016	2.23102	1.13817	1	0.28604	10.8067	0.136346	856.532
Variables in the Equation
	B	SE	Wald	df	Sig.	Exp(B)	95,0% CI for Exp(B)
							Lower	Upper
USO1	0.00584898	0.0140681	0.172858	1	0.677584	1.00587	0.97851	1.03399
Variables in the Equation
	B	SE	Wald	df	Sig.	Exp(B)	95,0% CI for Exp(B)
							Lower	Upper
ERG	-1.05909	0.535314	3.91422	1	0.0478793	0.346772	0.121446	0.990159
Variables in the Equation
	B	SE	Wald	df	Sig.	Exp(B)	95,0% CI for Exp(B)
							Lower	Upper
EVA1C	0.151863	0.0660005	5.29433	1	0.021395	1.164	1.02276	1.32475
Variables in the Equation
	B	SE	Wald	df	Sig.	Exp(B)	95,0% CI for Exp(B)
							Lower	Upper
EVC	-0.162907	0.08801	3.42622	1	0.0641688	0.84967	0.71505	1.00964
Variables in the Equation
	B	SE	Wald	df	Sig.	Exp(B)	95,0% CI for Exp(B)
							Lower	Upper
GLUD2	-0.309869	0.13606	5.18674	1	0.0227598	0.733543	0.561837	0.957723
Variables in the Equation
	B	SE	Wald	df	Sig.	Exp(B)	95,0% CI for Exp(B)
							Lower	Upper
GNAL	-2.66883	2.13358	1.56467	1	0.210983	0.0693334	0.00105885	4.53993
Variables in the Equation
	B	SE	Wald	df	Sig.	Exp(B)	95,0% CI for Exp(B)
							Lower	Upper
HNMT	0.0824573	0.0415711	3.93437	1	0.0473089	1.08595	1.00098	1.17814
Variables in the Equation
	B	SE	Wald	df	Sig.	Exp(B)	95,0% CI for Exp(B)
							Lower	Upper
IL16	-0.223337	0.331338	0.45434	1	0.500281	0.799845	0.417802	1.53123
Variables in the Equation
	B	SE	Wald	df	Sig.	Exp(B)	95,0% CI for Exp(B)
							Lower	Upper
ITGB1	0.01096	0.00299059	13.4311	1	0.000247494	1.01102	1.00511	1.01696
Variables in the Equation
	B	SE	Wald	df	Sig.	Exp(B)	95,0% CI for Exp(B)
							Lower	Upper
KCNK6	-0.0308624	0.0859915	0.128809	1	0.71967	0.969609	0.81922	1.14761
Variables in the Equation
	B	SE	Wald	df	Sig.	Exp(B)	95,0% CI for Exp(B)
							Lower	Upper
KLF15	-0.0483508	0.213012	0.0515228	1	0.820434	0.9528	0.627604	1.4465
Variables in the Equation
	B	SE	Wald	df	Sig.	Exp(B)	95,0% CI for Exp(B)
							Lower	Upper
KLF9	-0.0354986	0.0551835	0.413814	1	0.52004	0.965124	0.866185	1.07536
Variables in the Equation
	B	SE	Wald	df	Sig.	Exp(B)	95,0% CI for Exp(B)
							Lower	Upper
MYC	-0.0119247	0.00803322	2.2035	1	0.137698	0.988146	0.97271	1.00383
Variables in the Equation
	B	SE	Wald	df	Sig.	Exp(B)	95,0% CI for Exp(B)
							Lower	Upper
MYO5C	-0.0905138	0.0701189	1.66632	1	0.196752	0.913462	0.796169	1.04803
Variables in the Equation
	B	SE	Wald	df	Sig.	Exp(B)	95,0% CI for Exp(B)
							Lower	Upper
NAT1	-155.828	1825.59	0.00728593	1	0.931977	2.11207e-68	0
Variables in the Equation
	B	SE	Wald	df	Sig.	Exp(B)	95,0% CI for Exp(B)
							Lower	Upper
NEDD4L	0.022714	0.191899	0.0140101	1	0.905779	1.02297	0.702295	1.49008
Variables in the Equation
	B	SE	Wald	df	Sig.	Exp(B)	95,0% CI for Exp(B)
							Lower	Upper
NOTCH4	-0.0660871	0.106627	0.384146	1	0.535393	0.936049	0.759517	1.15361
Variables in the Equation
	B	SE	Wald	df	Sig.	Exp(B)	95,0% CI for Exp(B)
							Lower	Upper
NR2F2	0.248022	0.0901951	7.56159	1	0.00596253	1.28149	1.07384	1.52929
Variables in the Equation
	B	SE	Wald	df	Sig.	Exp(B)	95,0% CI for Exp(B)
							Lower	Upper
OTUD1	0.204639	0.0626726	10.6616	1	0.00109382	1.22708	1.08524	1.38746
Variables in the Equation
	B	SE	Wald	df	Sig.	Exp(B)	95,0% CI for Exp(B)
							Lower	Upper
NR1H3	-4.70715	2.38599	3.89206	1	0.048515	0.00903049	8.40919e-05	0.969769
Variables in the Equation
	B	SE	Wald	df	Sig.	Exp(B)	95,0% CI for Exp(B)
							Lower	Upper
OSTM1	0.102755	0.0557524	3.39683	1	0.0653217	1.10822	0.993503	1.23618
Variables in the Equation
	B	SE	Wald	df	Sig.	Exp(B)	95,0% CI for Exp(B)
							Lower	Upper
TRIM6-TRIM34	-4.63835	3.19536	2.10712	1	0.146615	0.00967362	1.84372e-05	5.07555
Variables in the Equation
	B	SE	Wald	df	Sig.	Exp(B)	95,0% CI for Exp(B)
							Lower	Upper
TTC7A	-0.135952	0.0816847	2.77005	1	0.0960433	0.872885	0.74375	1.02444
Variables in the Equation
	B	SE	Wald	df	Sig.	Exp(B)	95,0% CI for Exp(B)
							Lower	Upper
TMEM9B	0.0367076	0.0139024	6.97156	1	0.00828154	1.03739	1.0095	1.06605
Variables in the Equation
	B	SE	Wald	df	Sig.	Exp(B)	95,0% CI for Exp(B)
							Lower	Upper
TMEM35B	0.0525048	0.0190858	7.56795	1	0.00594153	1.05391	1.01521	1.09408
Variables in the Equation
	B	SE	Wald	df	Sig.	Exp(B)	95,0% CI for Exp(B)
							Lower	Upper
ZNF597	0.308664	0.121258	6.47967	1	0.0109115	1.3616	1.07358	1.7269
Variables in the Equation
	B	SE	Wald	df	Sig.	Exp(B)	95,0% CI for Exp(B)
							Lower	Upper
ZYX	-0.0313534	0.0182122	2.96379	1	0.0851483	0.969133	0.93515	1.00435
Variables in the Equation
	B	SE	Wald	df	Sig.	Exp(B)	95,0% CI for Exp(B)
							Lower	Upper
CA3	0.151637	0.0593987	6.51716	1	0.0106839	1.16374	1.03585	1.30742
Variables in the Equation
	B	SE	Wald	df	Sig.	Exp(B)	95,0% CI for Exp(B)
							Lower	Upper
C14ORF28	0.694607	0.19981	12.0849	1	0.000508326	2.00292	1.3539	2.96308
Variables in the Equation
	B	SE	Wald	df	Sig.	Exp(B)	95,0% CI for Exp(B)
							Lower	Upper
MGLL	-0.18527	0.153955	1.44817	1	0.228822	0.83088	0.614457	1.12353
Variables in the Equation
	B	SE	Wald	df	Sig.	Exp(B)	95,0% CI for Exp(B)
							Lower	Upper
LEPR	-0.582118	0.568843	1.04722	1	0.306149	0.558714	0.183227	1.70369

## Sheet: D.
Hub Proteins for Up-Regulated Genes							Hub Proteins for Down-Regulated Genes
Degree	Gene Symbol	MCODE Clusters	Degree		Gene symbol	MCODE Clusters	Degree	Gene Symbol	MCODE Clusters
136	CDK1	Cluster 1		58	CHEK1	Cluster 3	109	PIK3R1	Cluster 14
110	CCNB1	Cluster 1		57	RFC4	Cluster 3	87	MAPK1	Cluster 48
100	CCNA2	Cluster 1		57	CENPE	Cluster 1	81	CTNNB1	Cluster 20
92	CDC20	Cluster 1		56	UBE2C	Cluster 1	77	RHOA	Cluster 12
90	TOP2A	Cluster 1		55	BIRC5	Cluster 1	76	STAT3	Cluster 4
87	CCNB2	Cluster 1		55	NUSAP1	Cluster 1	73	JUN	NA
86	BUB1	Cluster 1		55	TPX2	Cluster 1	68	EGFR	Cluster 12
82	KIF11	Cluster 1		53	CENPF	Cluster 1	64	FOS	Cluster 4
81	AURKB	Cluster 1		51	POLE	Cluster 2	59	PXN	Cluster 3
77	PLK1	Cluster 1		51	KIF2C	Cluster 1	59	LYN	Cluster 24
75	ASPM	Cluster 1		50	PRC1	Cluster 1	58	JAK2	Cluster 14
75	BUB1B	Cluster 1		49	CEP55	Cluster 1	49	JAK1	Cluster 15
73	NDC80	Cluster 1		48	POLE2	Cluster 2	48	FN1	Cluster 13
72	MCM2	Cluster 6		48	CENPA	Cluster 1	48	SMAD3	Cluster 7
69	CDC45	Cluster 6		47	POLA1	Cluster 2	46	CAV1	Cluster 48
69	MCM4	Cluster 6		46	KIF4A	Cluster 1	46	ITGA1	Cluster 3
68	MAD2L1	Cluster 1		46	KIF23	Cluster 1
68	PCNA	Cluster 18		45	CDK2	NA
67	CDCA8	Cluster 1		44	MCM6	Cluster 3
64	MCM3	Cluster 18		44	PBK	Cluster 1
64	NCAPG	Cluster 1		42	RAD51	Cluster 18
62	RRM2	Cluster 1		42	MELK	Cluster 1
60	AURKA	Cluster 1		42	SPAG5	Cluster 1
60	MCM7	Cluster 6		42	NUF2	Cluster 1
60	TTK	Cluster 1		41	HJURP	NA
60	DLGAP5	Cluster 1		41	FEN1	Cluster 3
60	KIF20A	Cluster 1		40	MKI67	Cluster 1
59	BRCA1	Cluster 14		40	RFC3	Cluster 3
59	CDC6	Cluster 2
